# Supplementary material for: Macrophage global metabolomics identifies cholestenone as host/pathogen cometabolite present in human Mycobacterium tuberculosis infection
Source: J Clin Invest. 2022 Feb 1;132(3):e152509. doi: 10.1172/JCI152509 (PMC8803325; doi:10.1172/JCI152509)
Supplement: Supplemental table 1 [file jci-132-152509-s178.xlsx]

## Sheet: Explanation
	OrigScale		Values are normalized in terms of raw area counts.
	ScaledImpData		Each biochemical in OrigScale is rescaled to set the median equal to 1.
			Then, missing values are imputed with the minimum.
	Pathway Heat Map		This is the heat map associated with the statistical analysis of the data.
			Indicates ratios, p- and q-values for each comparison.
			0.55	Green: indicates significant difference (p≤0.05) between the groups shown, metabolite ratio of < 1.00
			0.76	Light Green: narrowly missed statistical cutoff for significance 0.05<p<0.10, metabolite ratio of < 1.00
			1.71	Red: indicates significant difference (p≤0.05) between the groups shown; metabolite ratio of ≥ 1.00
			1.32	Light Red: narrowly missed statistical cutoff for significance 0.05<p<0.10, metabolite ratio of ≥ 1.00
			1.2	Non-colored text and cell: mean values are not significantly different for that comparison
				Blue: indicates significant (p≤0.05) ANOVA effect.
				Light Blue: indicates 0.05<p<0.10 ANOVA effect
	Biochemical Name*		Indicates compounds that have not been officially confirmed based on a standard, but we are confident in its identity.
	Biochemical Name**		Indicates a compound for which a standard is not available, but we are reasonably confident in its identity or the information provided.
	Biochemical Name (#) or [#]		Indicates a compound that is a structural isomer of another compound in the Metabolon spectral library.
			For example, a steroid that may be sulfated at one of several positions that are indistinguishable by the mass spectrometry data or a diacylglycerol for which more than one stereospecific molecule exists.
	Box Plots - Biochem		Box plots are provided for each biochemical detected, sorted alphabetically by biochemical name.
	Box Plots - Pathway		Box plots are provided for each biochemical detected, sorted by biochemical pathway.

## Sheet: OrigScale
												CLIENT IDENTIFIER	UI 3HRS 2	UI 3HRS 1	UI 3HRS 8	UI 3HRS 5	UI 3HRS 4	Rv 3HRS 2	Rv 3HRS 3	Rv 3HRS 1	Rv 3HRS 7	Rv 3HRS 8	UI 24HRS 3	UI 24HRS 4	UI 24HRS 1	UI 24HRS 2	Rv 24HRS 7	Rv 24HRS 5	Rv 24HRS 4	Rv 24HRS 3	Rv 24HRS 1
												PARENT SAMPLE ID	5985982	5985983	5985984	5985985	5985986	5985992	5985993	5985994	5985995	5985996	5986002	5986003	5986005	5986006	5986012	5986013	5986014	5986015	5986016
												SAMPLE NAME	WASH-01254	WASH-01255	WASH-01256	WASH-01257	WASH-01258	WASH-01264	WASH-01265	WASH-01266	WASH-01267	WASH-01268	WASH-01274	WASH-01275	WASH-01277	WASH-01278	WASH-01284	WASH-01285	WASH-01286	WASH-01287	WASH-01288
												CONTROL	F	F	F	F	F	F	F	F	F	F	F	F	F	F	F	F	F	F	F
												CELL LINE	MURINE MACROPHAGES	MURINE MACROPHAGES	MURINE MACROPHAGES	MURINE MACROPHAGES	MURINE MACROPHAGES	MURINE MACROPHAGES	MURINE MACROPHAGES	MURINE MACROPHAGES	MURINE MACROPHAGES	MURINE MACROPHAGES	MURINE MACROPHAGES	MURINE MACROPHAGES	MURINE MACROPHAGES	MURINE MACROPHAGES	MURINE MACROPHAGES	MURINE MACROPHAGES	MURINE MACROPHAGES	MURINE MACROPHAGES	MURINE MACROPHAGES
												GROUP NAME	CONTROL 3H	CONTROL 3H	CONTROL 3H	CONTROL 3H	CONTROL 3H	TB-INFECTED 3H	TB-INFECTED 3H	TB-INFECTED 3H	TB-INFECTED 3H	TB-INFECTED 3H	CONTROL 24H	CONTROL 24H	CONTROL 24H	CONTROL 24H	TB-INFECTED 24H	TB-INFECTED 24H	TB-INFECTED 24H	TB-INFECTED 24H	TB-INFECTED 24H
												GROUP NUMBER	1	1	1	1	1	3	3	3	3	3	5	5	5	5	7	7	7	7	7
												SAMPLE AMOUNT	1.5	1.5	1.5	1.5	1.5	1.5	1.5	1.5	1.5	1.5	1.5	1.5	1.5	1.5	1.5	1.5	1.5	1.5	1.5
												SAMPLE NUMBER	1	2	3	4	5	13	14	15	16	17	25	26	28	29	37	38	39	40	41
PATHWAY SORTORDER	BIOCHEMICAL	SUPER PATHWAY	SUB PATHWAY	COMP ID	PLATFORM	CHEMICAL ID	RI	MASS	PUBCHEM	CAS	KEGG	Group HMDB	Ctrl 3h	Ctrl 3h	Ctrl 3h	Ctrl 3h	Ctrl 3h	TB 3h	TB 3h	TB 3h	TB 3h	TB 3h	Ctrl 24h	Ctrl 24h	Ctrl 24h	Ctrl 24h	TB 24h	TB 24h	TB 24h	TB 24h	TB 24h
475	(N(1) + N(8))-acetylspermidine	Amino Acid	Polyamine Metabolism	57814	LC/MS Pos Early	100016038	3080	188.176					2263839	1018161	3155125	1737768	929804	918216	1908095	915985	2167968	2679947	4957267	3145442	4422926	2785340	7316598	5564550	4983244	7263952	3972033
1695	(R)-3-hydroxybutyrylcarnitine	Lipid	Fatty Acid Metabolism (Acyl Carnitine, Hydroxy)	43264	LC/MS Pos Early	100003926	2400	248.149	53481617			HMDB13127	1043404	1214367	1102200	971181	1148593	762388	1587464	1488564	748520	746963	1.86785e+06	1748123	836126	795660	138932	1171282	635050	966514	235493
1696	(S)-3-hydroxybutyrylcarnitine	Lipid	Fatty Acid Metabolism (Acyl Carnitine, Hydroxy)	52984	LC/MS Pos Early	100009271	2340	248.149				HMDB13127	5837761	9003820	7640861	6100761	7.94758e+06	5021654	9940707	9291855	7.69212e+06	6.44404e+06	10456768	10772389	4972183	4979325	3.55481e+06	4317165	4594477	4176050	3.86789e+06
2535	1-(1-enyl-oleoyl)-2-oleoyl-GPE (P-18:1/18:1)*	Lipid	Lysoplasmalogen	54691	LC/MS Pos Late	100010839	2534	728.559				HMDB11441	2355829	3355823	1680818	4014618	3348932	3242123	2818018	3306566	1815477	1829884	2790951	1466302	1832154	1066271	1785358	2023494	1.78308e+06	2393021	1516709
2532	1-(1-enyl-oleoyl)-GPE (P-18:1)*	Lipid	Lysoplasmalogen	44621	LC/MS Pos Late	100005372	1566	464.314					454075	400031	565333	817042	427423	668368	786604	462865	473391	371350	1307513	706623	989307	644403	883309	1179460	884601	1246137	615776
2509	1-(1-enyl-palmitoyl)-2-arachidonoyl-GPC (P-16:0/20:4)*	Lipid	Plasmalogen	52689	LC/MS Pos Late	100009014	2154	766.574				HMDB11220	16464780	15266343	11058922	7107158	13200977	17621722	13586383	15793849	8304313	9654697	14992596	12656671	12369631	14783678	7.54756e+06	4780161	8560450	7.38068e+06	8657714
2501	1-(1-enyl-palmitoyl)-2-arachidonoyl-GPE (P-16:0/20:4)*	Lipid	Plasmalogen	52673	LC/MS Pos Late	100009002	2270	724.528				HMDB11352	67836584	66985008	64480912	58023540	63955192	76852848	65218500	70011880	60652756	66553420	78516224	50780812	57864120	59991984	63602932	47178572	52882532	54816216	48326628
2510	1-(1-enyl-palmitoyl)-2-linoleoyl-GPC (P-16:0/18:2)*	Lipid	Plasmalogen	52682	LC/MS Pos Late	100009009	2226	742.574				HMDB11211	388271						632326	363041			567791		367391			199692	411835	451583	399178
2498	1-(1-enyl-palmitoyl)-2-linoleoyl-GPE (P-16:0/18:2)*	Lipid	Plasmalogen	52677	LC/MS Pos Late	100009069	2351	700.528				HMDB11343	1.71757e+06	2484810	1108501	2327277	2566906	1.96395e+06	1745170	2359658	1249757	1340912	1.59711e+06	1073038	1085585	794782	1299226	1384470	1259648	1718929	1308742
2503	1-(1-enyl-palmitoyl)-2-oleoyl-GPC (P-16:0/18:1)*	Lipid	Plasmalogen	52478	LC/MS Pos Late	100009007	2443	744.59					1665501	2.06977e+06	854673	1284891	2035545	1820047	2419253	1826648	568344	927240	2614291	1118137	1478318	1014920	1026455	1155683	1505419	2349966	1229123
2497	1-(1-enyl-palmitoyl)-2-oleoyl-GPE (P-16:0/18:1)*	Lipid	Plasmalogen	52477	LC/MS Pos Late	100009005	2600	702.543				HMDB11342	8465430	12281321	7648149	14645299	12692374	11016155	9548133	12033129	8117192	7537277	9615118	6372085	7055971	4533679	6671705	8351685	6794737	9007304	5999777
2500	1-(1-enyl-palmitoyl)-2-palmitoleoyl-GPC (P-16:0/16:1)*	Lipid	Plasmalogen	52713	LC/MS Pos Late	100009160	2218	716.559				HMDB11207	1312482	1349320	528604	802998	1092947	1150406	1.90541e+06	1185202	421354	593934	1758240	650051	876296	694192	679024	456771	1122199	1628244	924437
2499	1-(1-enyl-palmitoyl)-2-palmitoyl-GPC (P-16:0/16:0)*	Lipid	Plasmalogen	52716	LC/MS Pos Late	100009162	2454	718.574	11146967			HMDB11206	3055774	3039970	1752392	2281198	2.70672e+06	3163069	3792704	2928681	1456534	1756931	4819311	1897515	2571166	2391031	2.07664e+06	1596887	2097020	4235338	2110045
2530	1-(1-enyl-palmitoyl)-GPE (P-16:0)*	Lipid	Lysoplasmalogen	39270	LC/MS Pos Late	100003000	1558	438.298					2259478	2145194	2296237	2041084	1251829	2955698	2874768	1524791	1781277	2103639	4720689	3555088	3902745	3.43611e+06	3929216	5397046	2829571	5114461	2007196
2514	1-(1-enyl-stearoyl)-2-arachidonoyl-GPE (P-18:0/20:4)*	Lipid	Plasmalogen	52475	LC/MS Pos Late	100008999	2511	752.559	9547058			HMDB05779	19534856	19070908	19176472	14260440	20058364	26271380	15424328	20078288	16972020	21811708	22988512	12870466	15608904	14948534	15667752	8429654	12538981	14227767	12319727
2505	1-(1-enyl-stearoyl)-2-oleoyl-GPE (P-18:0/18:1)	Lipid	Plasmalogen	52614	LC/MS Pos Late	100008919	2950	730.574		144371-68-6		HMDB11375	937339	1643525	570526	2035071	1915665	2029727	1120556	1781888	655792	816345	1232803	916921	1249144	438361	980697	1569732	1177421	1486321	959154
2534	1-(1-enyl-stearoyl)-GPE (P-18:0)*	Lipid	Lysoplasmalogen	39271	LC/MS Pos Late	100003001	1649	466.329					1351572	958194	1067253	990901	814586	939573	927657	686024	711564	744437	2585237	2610774	2297413	2409479	2.00076e+06	3.19292e+06	1690959	2566531	1.76876e+06
2079	1,2-dioleoyl-GPC (18:1/18:1)	Lipid	Phosphatidylcholine (PC)	52457	LC/MS Pos Late	100008905	2346	786.601	10350317	4235-95-4			194178384	225182256	184988528	263028656	221254720	187611232	231280112	208925616	179051392	196646112	222523488	140297680	169288432	148996816	190027120	173639872	192332480	190609872	177221200
2167	1,2-dioleoyl-GPE (18:1/18:1)	Lipid	Phosphatidylethanolamine (PE)	52609	LC/MS Pos Late	100008906	2485	744.554	9546757	4004-05-01			13012317	17034568	13966321	26174004	18806572	17782690	19659348	18224168	15789318	17103632	13153925	5988902	7161068	5580587	10055611	9630783	9378015	11314806	8313265
2016	1,2-dipalmitoyl-GPC (16:0/16:0)	Lipid	Phosphatidylcholine (PC)	19130	LC/MS Pos Late	100000657	2365	734.569	452110	63-89-8		HMDB00564	155612944	150936288	189043152	143944048	152180544	155571152	158596352	157260384	165431616	191824208	188053136	127133568	156007920	167482336	195563696	114160096	135733024	160501760	131655328
2136	1,2-dipalmitoyl-GPE (16:0/16:0)*	Lipid	Phosphatidylethanolamine (PE)	57341	LC/MS Pos Late	100009204	2498	692.523	445468			HMDB08923	813630	907451	1110404	909473	1016204	1406869	1017320	1223531	1179439	1614028	617103	383880	394539	326730	735315	379712	479996	564635	422231
1367	10-nonadecenoate (19:1n9)	Lipid	Long Chain Monounsaturated Fatty Acid	33972	LC/MS Neg	100001277	5780	295.264	5312513	73033-09-7		HMDB13622	549488	614540	456065	596902	404685	522023	409335	371009	370180	275345	806956	415158	414179	438571	402706	663814	489654	297107	257635
2343	1-arachidonoyl-GPC* (20:4)*	Lipid	Lysophospholipid	34061	LC/MS Neg	100001551	6074	618.341			C05208	HMDB10395	292505	268085	130903	277425	234949	216994	271749	212847	313187	251710	230105	169092	202012	87792	184227	134974	152274	59948	32953
2388	1-arachidonoyl-GPE (20:4n6)*	Lipid	Lysophospholipid	35186	LC/MS Neg	100001571	5874	500.278	42607465			HMDB11517	2484440	3162057	2288803	4409673	4.0995e+06	2683759	3790728	3661118	4499972	3447676	3588332	1909430	2747095	1104842	2813795	2353399	2035764	1071406	802693
2428	1-arachidonoyl-GPI* (20:4)*	Lipid	Lysophospholipid	34214	LC/MS Neg	100001654	5482	619.289				HMDB61690	1466800	941801	867825	1198088	848998	1101208	1226612	850400	1.4165e+06	1025731	2.90798e+06	2640437	2111494	1961833	2229525	2.9349e+06	1261458	938603	743792
2558	1-arachidonylglycerol (20:4)	Lipid	Monoacylglycerol	34397	LC/MS Neg	100001433	6250	303.233	5282281	35474-99-8	C13857	HMDB11549	513606	461669	376804	585542	659897	426021	466478	465202	657788	571210	342217	322511	624142	404922	558110	396520	648465	377562	277974
335	1-carboxyethylisoleucine	Amino Acid	Leucine, Isoleucine and Valine Metabolism	62558	LC/MS Neg	100020427	2628	202.108					22995			11504.1			4642.7		16356.2	3655.5							6891.4
294	1-carboxyethylleucine	Amino Acid	Leucine, Isoleucine and Valine Metabolism	62559	LC/MS Neg	100020425	2663	202.108					72305			35820.5			36869.1		37865.9	28550.2							25605.7
136	1-carboxyethylphenylalanine	Amino Acid	Phenylalanine Metabolism	62566	LC/MS Neg	100020419	2844	236.093					59390			31668					28595
358	1-carboxyethylvaline	Amino Acid	Leucine, Isoleucine and Valine Metabolism	62562	LC/MS Neg	100020423	2008	188.093					59449			44352													21207
2557	1-dihomo-linolenylglycerol (20:3)	Lipid	Monoacylglycerol	48341	LC/MS Neg	100006121	6400	305.249						90391	93564	222935	213467	185530	117005	256450	157184	89868		119781			55887	172266	114126	153123
2561	1-docosahexaenoylglycerol (22:6)	Lipid	Monoacylglycerol	35153	LC/MS Neg	100001481	6150	309.222				HMDB11587	104806	155737	114200	195056	159684	111821	135400	174942	196472	135800	198797	109903	141269	93675	146514	179089	125931	55307	27647
2572	1-heptadecenoylglycerol (17:1)*	Lipid	Monoacylglycerol	62449	LC/MS Neg	100020769	6390	267.233					125466	155609		168762	112032	202728	187091		216009	145208	194068	131062	212885		136994	166912	216952	162036
2098	1-linoleoyl-2-arachidonoyl-GPC (18:2/20:4n6)*	Lipid	Phosphatidylcholine (PC)	52710	LC/MS Pos Late	100009131	1969	806.569				HMDB08147	28351624	28011112	25661256	22811534	20740750	23912560	30091776	21926052	24356700	25776930	17044680	12804586	14363039	13921329	15338509	11582443	13669893	13943123	12552636
2325	1-linoleoyl-GPC (18:2)	Lipid	Lysophospholipid	34419	LC/MS Pos Late	100001395	1465	520.34	11988421		C04100	HMDB10386	684541	703949	634469	738979	525872	646853	776463	571946	722260	545041	633969	496363	671465	591026	626039	629301	564513	665688	570696
2376	1-linoleoyl-GPE (18:2)*	Lipid	Lysophospholipid	32635	LC/MS Neg	100001570	5900	476.278	52925130			HMDB11507	71248	92900		159921	140742	57910	94863	108382	83439	49126	76681	50896	56814		61646	70121	44308	30175
2415	1-linoleoyl-GPG (18:2)*	Lipid	Lysophospholipid	54885	LC/MS Neg	100009227	5516	507.273					125824	181207	125260	283447	154129	131310	228289	160000	277729	185312	245143	147610	155148	109325	170543	127873	198175	61452
2423	1-linoleoyl-GPI* (18:2)*	Lipid	Lysophospholipid	36594	LC/MS Neg	100001778	5494	595.289					205536	110375	95891	167417	55853	145600	135658	105619	193242	110552	122912	118763	116099	51494	132416	232864	61095	46734
2549	1-margaroylglycerol (17:0)	Lipid	Monoacylglycerol	34391	LC/MS Neg	100001429	6571	269.249	107036	68002-72-2			1.89859e+06	1487252	735850	1284863	1697229	1311636	1389351	1.59119e+06	1285055	1264743	1.90456e+06	1.8543e+06	1.37347e+06	1010952	2141408	1166750	1135237	691754	470200
86	1-methyl-4-imidazoleacetate	Amino Acid	Histidine Metabolism	32350	LC/MS Pos Early	100001208	2064	141.066	75810	2625-49-2	C05828	HMDB02820	90101.1	90331.8	102819	102049	143977	114193	158357	121718	68327	98414	117203	48071	110574	86557.1	106568	86707	183307	231946	80955
87	1-methyl-5-imidazoleacetate	Amino Acid	Histidine Metabolism	62946	LC/MS Pos Early	100002910	1989	141.066	6451814	4200-48-0		HMDB04988	2.54659e+06	2.3446e+06	1.99256e+06	2.84615e+06	1.91124e+06	2681111	3688070	3.99342e+06	3315979	3201608	1.85623e+06	1640815	1682637	1.09802e+06	2.91132e+06	2.0936e+06	3234217	3113132	3162271
3768	1-methyladenosine	Nucleotide	Purine Metabolism, Adenine containing	15650	LC/MS Pos Early	1242	2120	282.12	27476	15763-06-1	C02494	HMDB03331	745627	823079	863733	976105	696399	431755	764704	893621	766904	735864	2012718	1027923	1147407	842580	1091564	1685049	916423	1054098	672552
3922	1-methylnicotinamide	Cofactors and Vitamins	Nicotinate and Nicotinamide Metabolism	27665	LC/MS Pos Early	55	1940	137.071	457	1005-24-9	C02918	HMDB00699	2545798	2156240	2645849	2261194	2006568	1.70841e+06	2926548	3336863	3453175	4310541	3370174	3022070	2940710	2155487	3301362	3071281	2947234	3.30112e+06	3199239
2004	1-myristoyl-2-arachidonoyl-GPC (14:0/20:4)*	Lipid	Phosphatidylcholine (PC)	53195	LC/MS Pos Late	100009139	1914	754.538				HMDB07883	21781772	21765422	28727906	19095852	17689184	18590352	26613234	20860104	26979494	32154820	23907672	14900512	18640356	18786306	25560836	15486008	21318022	23063984	19478042
2000	1-myristoyl-2-palmitoyl-GPC (14:0/16:0)	Lipid	Phosphatidylcholine (PC)	19258	LC/MS Pos Late	100000672	2147	706.538	129657	69525-80-0		HMDB07869	95378176	99273912	128910392	108630792	90561152	88417976	130764544	90046152	112910240	119859456	143570064	96236624	120329264	116296336	176044368	118139840	136809696	171345152	137640832
2544	1-myristoylglycerol (14:0)	Lipid	Monoacylglycerol	35625	LC/MS Neg	100001618	6353.3	227.202	79050	75685-84-6	C01885	HMDB11561	72626136	100139152	57215436	103638744	118714792	85765760	89300432	68916944	89328528	94460472	114638688	86031008	97431096	57587920	98664544	81938488	83705944	38348912	19608192
2171	1-oleoyl-2-arachidonoyl-GPE (18:1/20:4)*	Lipid	Phosphatidylethanolamine (PE)	55041	LC/MS Pos Late	100009219	2200	766.538				HMDB09069	14347725	16421836	16910472	19289558	14695044	15603926	19139508	14356351	17332546	19295188	15002112	7.83172e+06	10101940	9080955	13531359	9433168	11952464	13667180	10692812
2278	1-oleoyl-2-arachidonoyl-GPI (18:1/20:4)*	Lipid	Phosphatidylinositol (PI)	54994	LC/MS Polar	100010951	922	883.534				HMDB09844	4054843	4333361	4918454	5846700	4317931	4373339	5549109	4628527	5796523	4685398	4413745	2733648	3777313	3314280	3125183	3020430	4001889	3632139	3475425
2092	1-oleoyl-2-docosahexaenoyl-GPC (18:1/22:6)*	Lipid	Phosphatidylcholine (PC)	52697	LC/MS Pos Late	100009130	2011	832.585				HMDB08123	19710076	22021894	21604146	25910154	21927676	18307000	25236848	19465528	18401752	19304998	27470882	18194512	22481142	18190052	25926372	22770090	25867444	27896016	24793132
2174	1-oleoyl-2-docosahexaenoyl-GPE (18:1/22:6)*	Lipid	Phosphatidylethanolamine (PE)	53209	LC/MS Pos Late	100009220	2119	790.538					3198590	4104578	2.96999e+06	3982261	3041239	3121880	2649528	4002586	3740775	3388394	2462799	1.54649e+06	1990972	1565374	2107446	1496398	2193696	2157609	2158054
2082	1-oleoyl-2-linoleoyl-GPC (18:1/18:2)*	Lipid	Phosphatidylcholine (PC)	52453	LC/MS Pos Late	100008981	2165	784.585					38268376	40834012	37574340	47259608	45546360	35595252	49536892	44628920	42736164	42676636	40531304	34747304	34999448	31545672	42211780	38714576	48509580	42987216	45702296
2168	1-oleoyl-2-linoleoyl-GPE (18:1/18:2)*	Lipid	Phosphatidylethanolamine (PE)	52687	LC/MS Pos Late	100009078	2270	742.538	9546753			HMDB05349	1.74635e+06	851418	2.59347e+06	1.33848e+06	1999293	995835	2018214	1961290	1261903	2388981	1432491	897836	680243	970458	750111	924033	1286993	1446798	1334492
2250	1-oleoyl-2-linoleoyl-GPG (18:1/18:2)*	Lipid	Phosphatidylglycerol (PG)	57400	LC/MS Polar	100009113	740	771.518				HMDB10635	1130902	1303542	1394328	2885901	1.67223e+06	1.00909e+06	1844655	1367898	1.652e+06	1493746	2.05978e+06	1128018	1357306	930549	1841848	2093171	1.88348e+06	2254644	1.57594e+06
2551	1-oleoylglycerol (18:1)	Lipid	Monoacylglycerol	21184	LC/MS Neg	100000924	6650	281.249	5283468	111-03-5		HMDB11567	3476573	5317836	3097515	5620290	7285019	3212475	3583863	3788444	4540218	3687687	5795743	4327018	5026472	1591665	4472137	6793742	3343103	2257289	1730749
2322	1-oleoyl-GPC (18:1)	Lipid	Lysophospholipid	48258	LC/MS Pos Late	100001272	1540	522.355	16081932	19420-56-5		HMDB02815	6827827	7088046	9176500	9865106	8524785	8681363	9733742	8971246	7580477	8292914	9432892	6449734	7717238	6987603	9211636	8792448	6938130	11174376	7660278
2374	1-oleoyl-GPE (18:1)	Lipid	Lysophospholipid	35628	LC/MS Neg	100001569	6125.1	478.294	9547071	89576-29-4		HMDB11506	806839	1165967	533328	1938301	1378131	739302	1166771	1053462	1062365	788505	1280898	868185	1.0413e+06	341115	1381619	1575304	972427	760749	393423
2413	1-oleoyl-GPG (18:1)*	Lipid	Lysophospholipid	45968	LC/MS Neg	100005716	5610	509.288					1580259	2096937	1059574	3784829	1982559	1434120	2238009	1644705	2171426	1451894	4551758	3159318	3643245	1737061	3138459	3284353	3120502	1480534	759759
2421	1-oleoyl-GPI (18:1)	Lipid	Lysophospholipid	36602	LC/MS Neg	100001777	5599	597.304					1.98835e+06	1296207	655082	2365361	958528	1319199	1429065	1036399	1499650	1029021	2107601	1.57056e+06	1.6709e+06	848518	2090273	3292566	1418714	986916	418252
2404	1-oleoyl-GPS (18:1)	Lipid	Lysophospholipid	19260	LC/MS Neg	100000630	5607	522.284	9547099	326589-90-6		HMDB61694	490900	509572	170198	809752	326232	437653	572301	519017	545497	445902	525750	322098	480949	170681	427514	686858	313856	191459	95219
2548	1-palmitoleoylglycerol (16:1)*	Lipid	Monoacylglycerol	52431	LC/MS Neg	100008952	6094	253.217				HMDB11565	577165	662151	596334	1004561	796142	546025	665560	691500	737578	736594	841275	600689	601028	259771	873973	839832	656838	416402	339142
2313	1-palmitoleoyl-GPC* (16:1)*	Lipid	Lysophospholipid	33230	LC/MS Pos Late	100001511	1450	494.324	24779461			HMDB10383	818095	678634	1.04241e+06	1.25088e+06	812577	1139383	1634098	1156928	1204319	925495	1105998	551579	742519	473761	1.05755e+06	1.02174e+06	861293	1.17911e+06	635399
2034	1-palmitoyl-2-arachidonoyl-GPC (16:0/20:4n6)	Lipid	Phosphatidylcholine (PC)	52462	LC/MS Pos Late	100008914	2091	782.569	10747814	35418-58-7		HMDB07982	293589760	272478400	344483296	261991568	251414480	266150576	290960928	274806816	289596064	328724000	293492832	227553776	256357600	274688800	311182624	189976688	264394848	261530448	234888864
2145	1-palmitoyl-2-arachidonoyl-GPE (16:0/20:4)*	Lipid	Phosphatidylethanolamine (PE)	52464	LC/MS Pos Late	100008990	2198	740.523	9546800			HMDB05323	14068922	14065636	17828218	15474651	12952579	15198102	18240690	13176154	17412582	19352888	14186314	7.94179e+06	9876124	10094661	16271836	8935264	12262969	14479377	11654487
2258	1-palmitoyl-2-arachidonoyl-GPI (16:0/20:4)*	Lipid	Phosphatidylinositol (PI)	52467	LC/MS Pos Late	100008993	2567	876.56				HMDB09789	7.19774e+06	6667873	7862717	5873080	6.86455e+06	5682289	7164218	5880539	6.7174e+06	7.49677e+06	9259496	4857821	6309970	6259619	8357693	5389171	6475241	8496662	6495041
2030	1-palmitoyl-2-dihomo-linolenoyl-GPC (16:0/20:3n3 or 6)*	Lipid	Phosphatidylcholine (PC)	52454	LC/MS Pos Late	100008985	2199	784.585					40096460	49909112	43749056	49925904	43484584	39399924	49169112	43492592	38542444	41139064	45892160	21991218	33017474	25569250	36289224	31081496	33147056	41578800	28707788
2040	1-palmitoyl-2-docosahexaenoyl-GPC (16:0/22:6)	Lipid	Phosphatidylcholine (PC)	52610	LC/MS Pos Late	100008915	2023	806.569	6441886	59403-54-2		HMDB07991	38184932	41789092	49923000	49847136	45883892	34686660	47879088	41028796	42810668	47724840	64684064	42077688	49047656	47005696	70152072	45502140	61503976	67922728	58711816
2147	1-palmitoyl-2-docosahexaenoyl-GPE (16:0/22:6)*	Lipid	Phosphatidylethanolamine (PE)	52465	LC/MS Pos Late	100008991	2119	764.523	9546799			HMDB05324	4281146	5179132	4.17542e+06	4310831	3.95399e+06	4468293	5486538	4283668	4500522	4857230	3047532	2252054	2160329	2803177	3648575	2.07852e+06	3370569	2910265	3275986
2026	1-palmitoyl-2-gamma-linolenoyl-GPC (16:0/18:3n6)*	Lipid	Phosphatidylcholine (PC)	54812	LC/MS Pos Late	100009154	2034	756.554				HMDB07974	7044862	7240773	9956548	9766426	7016692	5857791	9377952	7081310	8464304	10129831	12038348	7589676	8907900	8132042	11730192	10222445	10164657	12250429	9791341
2023	1-palmitoyl-2-linoleoyl-GPC (16:0/18:2)	Lipid	Phosphatidylcholine (PC)	42446	LC/MS Pos Late	1537	2160	758.569	5287971	40811-94-7		HMDB07973	139015856	157966208	155692112	198619088	157069760	127049520	183939856	147658640	150039680	152758080	181221280	126140688	149000240	131543912	179509072	165951392	183166832	198676096	171039984
2142	1-palmitoyl-2-linoleoyl-GPE (16:0/18:2)	Lipid	Phosphatidylethanolamine (PE)	42449	LC/MS Pos Late	100001870	2275	716.523	9546747			HMDB05322	3389392	4.044e+06	4061556	3.97115e+06	4290396	3846257	5740290	4240829	4335915	4372333	3046944	1562638	1.80607e+06	1680843	3057507	2910232	2671342	3530741	2369959
2020	1-palmitoyl-2-oleoyl-GPC (16:0/18:1)	Lipid	Phosphatidylcholine (PC)	52461	LC/MS Pos Late	1539	2358	760.585	6436017	26853-31-6;26853-31-6		HMDB07972	454156896	490809216	467085120	506347168	479676800	457965728	511118144	462334080	434617312	489454080	516265888	348173216	414043168	404792576	502234176	386717632	454301984	467943456	426322880
2140	1-palmitoyl-2-oleoyl-GPE (16:0/18:1)	Lipid	Phosphatidylethanolamine (PE)	19263	LC/MS Pos Late	1526	2509	718.538	5283496	26662-94-2		HMDB05320	13938744	16571486	15528708	22475724	18618176	19475990	18893508	18517530	16012269	18447940	13303529	6752336	7.97994e+06	6902121	11330614	9424351	9644061	12126748	9152286
2240	1-palmitoyl-2-oleoyl-GPG (16:0/18:1)	Lipid	Phosphatidylglycerol (PG)	52448	LC/MS Pos Late	100000641	3206	766.559	5283509				1636405	1750897	2459379	2318215	2177684	1466479	2.02255e+06	1639781	1847606	2356938	2733586	1257515	1991224	1568450	2796724	1825489	2394002	2671893	2393558
2222	1-palmitoyl-2-oleoyl-GPS (16:0/18:1)	Lipid	Phosphatidylserine (PS)	19261	LC/MS Pos Late	1531	2660	762.528	5283499	40290-44-6	C13880	HMDB12357	17182350	18508098	17667700	23383046	18461636	15033896	18757846	19861854	17106302	21120054	16994514	8.26276e+06	11103196	9613787	15478466	12143310	14097069	15578541	12774151
2017	1-palmitoyl-2-palmitoleoyl-GPC (16:0/16:1)*	Lipid	Phosphatidylcholine (PC)	52470	LC/MS Pos Late	100008984	2160	732.554				HMDB07969	94714512	106077088	103467000	156418096	107839792	99302264	152883744	122176344	99333608	123787976	123091008	82883648	100346296	95419200	122106368	119910768	119937560	146052880	139196320
2018	1-palmitoyl-2-stearoyl-GPC (16:0/18:0)	Lipid	Phosphatidylcholine (PC)	52616	LC/MS Pos Late	100008921	2653	762.601		59403-51-9		HMDB07970	23410538	23865730	26659292	22895974	25215560	30052400	23445716	30647284	26390032	29197038	20781410	13495235	16418945	15666897	16343127	9528599	12857404	13406356	11674834
2547	1-palmitoylglycerol (16:0)	Lipid	Monoacylglycerol	21127	LC/MS Neg	100000827	6550	255.233	14900	542-44-9		HMDB31074	5196389376	6361462272	4141323008	6022142464	6795869696	5788380160	5883796480	4671968256	5488645632	5603981312	6549216768	5550455296	6444863488	4309092864	6274530304	5304756736	5670464000	3242106112	1616821760
2296	1-palmitoyl-GPA (16:0)	Lipid	Lysophospholipid	34428	LC/MS Neg	100001445	5600	409.236	6419701	17618-08-5	C04036	HMDB00327	107213	115150	73122	146328	136089	123832	175566	80716	128899	118728	129759	99963	88563	93468	151662	144891	92239	133034
2311	1-palmitoyl-GPC (16:0)	Lipid	Lysophospholipid	33955	LC/MS Pos Late	100001263	1525	496.34	86554	17364-16-8		HMDB10382	10878494	12519856	11009235	12779150	8886548	11388057	15083138	9495719	12258282	10079552	14775843	8359064	11503759	8485939	16870472	14891391	12413591	20688260	10881438
2365	1-palmitoyl-GPE (16:0)	Lipid	Lysophospholipid	35631	LC/MS Pos Late	100001567	1544	454.293	9547069	53862-35-4		HMDB11503	503226	912873	943821	1350018	560957	898672	1499596	820672	1200360	871940	1054652	354443	667800	298203	1302593	1067149	944672	1745620	728828
2409	1-palmitoyl-GPG (16:0)*	Lipid	Lysophospholipid	45970	LC/MS Neg	100005717	5570	483.273	3300276				224350	202573	175126	429345	194952	164191	272263	176269	309079	290693	750813	536570	649280	284277	685893	474872	437010	306960	107294
2416	1-palmitoyl-GPI* (16:0)	Lipid	Lysophospholipid	35305	LC/MS Neg	100001655	5564	571.289				HMDB61695	544696	408245	301863	566063	343927	482907	509574	341495	620420	388355	814785	576379	686935	338691	994418	987806	550614	461184	167538
2402	1-palmitoyl-GPS (16:0)*	Lipid	Lysophospholipid	46130	LC/MS Neg	100005805	5572	496.268	9547100				383233	341381	216824	522647	267103	347324	401569	298545	498918	386102	368492	260224	280849	150253	395593	475196	282681	165024	52075
2546	1-pentadecanoylglycerol (15:0)	Lipid	Monoacylglycerol	47898	LC/MS Neg	100001431	6200	241.217	190750	104140-07-0			5984963	7.07914e+06	4215842	7146529	8504075	7232838	6363864	4882310	6663865	6299322	7.88126e+06	6236959	9260956	5597996	7003480	6032926	6296925	3251553	1.92084e+06
2068	1-stearoyl-2-arachidonoyl-GPC (18:0/20:4)	Lipid	Phosphatidylcholine (PC)	42450	LC/MS Pos Late	100001869	2300	810.601	16219824	35418-59-8		HMDB08048	105517480	104664392	127362080	87921344	103968824	104605032	97369024	109206088	106367600	123120944	90585752	51023168	60752288	70903336	68389664	33587460	54251624	49424884	43541404
2162	1-stearoyl-2-arachidonoyl-GPE (18:0/20:4)	Lipid	Phosphatidylethanolamine (PE)	52447	LC/MS Pos Late	100008977	2424	768.554	5289133			HMDB09003	34047836	36157528	43789096	34979060	36166852	47286160	38127936	38695496	49133440	51316848	36130448	19025744	23886472	23017468	34052096	17001912	26663998	27116532	22913354
2273	1-stearoyl-2-arachidonoyl-GPI (18:0/20:4)	Lipid	Phosphatidylinositol (PI)	52449	LC/MS Pos Late	100000616	3000	904.591		383907-33-3		HMDB09815	28124278	31236484	31224684	28146186	28252784	27874830	25864990	30225864	31909794	35979352	27781776	12790851	17151180	17720936	22652084	12371278	20825190	19404858	17562704
2230	1-stearoyl-2-arachidonoyl-GPS (18:0/20:4)	Lipid	Phosphatidylserine (PS)	48502	LC/MS Polar	100001872	888	810.529				HMDB12383	3460693	3916818	4690899	3861963	3427729	4896230	4577197	4651824	5347466	4949689	3261627	1.86249e+06	2261221	2378395	2274231	1604334	2114806	2183771	2.08918e+06
2074	1-stearoyl-2-docosahexaenoyl-GPC (18:0/22:6)	Lipid	Phosphatidylcholine (PC)	52611	LC/MS Pos Late	100008916	2197	834.601		59403-52-0		HMDB08057	10785585	13118223	12503366	12739328	12871858	9826151	11571065	11274300	10447645	12711990	12689697	7.13303e+06	9739895	8206286	10420961	5.63619e+06	8025112	8202962	7733406
2166	1-stearoyl-2-docosahexaenoyl-GPE (18:0/22:6)*	Lipid	Phosphatidylethanolamine (PE)	52466	LC/MS Pos Late	100008992	2317	792.554	9546798			HMDB05334	7.52794e+06	8150938	7062140	7174109	7628994	10588496	8.19134e+06	9369367	8289684	9418999	5823724	3913912	5402125	4584132	6536816	3.9978e+06	5121206	4623418	5109469
2057	1-stearoyl-2-oleoyl-GPC (18:0/18:1)	Lipid	Phosphatidylcholine (PC)	52438	LC/MS Pos Late	100008904	2644	788.616		56421-10-4		HMDB08038	50067724	58669284	52130744	66256568	60855088	55090444	55990608	57049624	47655184	53304800	63964744	29912994	35980520	31646208	41166792	31132992	35181480	44086252	31551622
2154	1-stearoyl-2-oleoyl-GPE (18:0/18:1)	Lipid	Phosphatidylethanolamine (PE)	42448	LC/MS Pos Late	100001856	2858	746.569				HMDB08993	7635193	9264113	7537816	10940557	10443493	14065061	9417852	11755229	9009811	9943057	7485821	4716571	6158296	3978441	7494462	5888628	6481818	8004582	5227869
2247	1-stearoyl-2-oleoyl-GPG (18:0/18:1)	Lipid	Phosphatidylglycerol (PG)	52623	LC/MS Polar	100001866	717	775.549		322647-48-3			2493301	3313907	2.84579e+06	2864600	4304893	4208520	4273024	3.65392e+06	3.87627e+06	3414511	2954988	1008635	1703023	1227800	1.48297e+06	1114683	1.73753e+06	1383194	1.69232e+06
2227	1-stearoyl-2-oleoyl-GPS (18:0/18:1)	Lipid	Phosphatidylserine (PS)	19265	LC/MS Pos Late	100000639	3000	790.559	9547087			HMDB10163	32191594	36738464	28576280	39911180	37138896	33673808	30942764	39384328	32530370	39013264	36615960	17391844	25447812	18192740	26531108	19176270	24652104	27078832	21750794
2550	1-stearoylglycerol (18:0)	Lipid	Monoacylglycerol	52390	LC/MS Pos Late	100000932	1830	376.342	24699	123-94-4;31566-31-1	D01947	HMDB31075	655375	745561	667125	606188	905207	713501	679751	619034	669669	936534	956556	618435	777977	797744	744970	632428	832730	798156	805302
2320	1-stearoyl-GPC (18:0)	Lipid	Lysophospholipid	33961	LC/MS Pos Late	100001271	1606	524.371	497299	19420-57-6		HMDB10384	13099090	14860869	10139830	8705752	7430221	13338783	13335635	8415956	11424118	8848217	8798694	5876544	6481647	5329223	8703321	7805144	6182088	9771550	5964466
2372	1-stearoyl-GPE (18:0)	Lipid	Lysophospholipid	42398	LC/MS Pos Late	100001461	1626	482.324	9547068	69747-55-3		HMDB11130	4758283	3879750	4017272	4870542	4204971	4397280	4522255	4095899	4551433	4585798	7484964	4644800	5089749	5089768	7196204	8558302	5509726	8132440	5397237
2411	1-stearoyl-GPG (18:0)	Lipid	Lysophospholipid	34437	LC/MS Neg	100001462	5816	511.304					149746	211081	107229	361518	207992	83608	137039	168974	220658	151950	580203	469232	507067	191785	461363	427624	264921	156803	68795
2419	1-stearoyl-GPI (18:0)	Lipid	Lysophospholipid	19324	LC/MS Neg	100000656	5794	599.32		796963-93-4		HMDB61696	2.02676e+06	1684364	1299429	2246597	1568341	1450082	1509840	1387218	2614797	1.99208e+06	3716515	2698662	3039749	1243557	4009374	3649390	2567741	1632905	613567
2403	1-stearoyl-GPS (18:0)*	Lipid	Lysophospholipid	45966	LC/MS Neg	100004327	5800	524.299	9547101				3106736	2892541	1760792	5154988	3074862	2298749	2816701	2394514	3457336	2577282	5574045	3.92649e+06	4.01185e+06	1.72511e+06	3.35972e+06	4983355	2272847	1510355	569483
115	2-aminoadipate	Amino Acid	Lysine Metabolism	6146	LC/MS Polar	381	3500	160.061	469	542-32-5;1118-90-7	C00956	HMDB00510	281001	340926	359050	315422	305949	362352	445248	488569	499320	448185	255893	313998	272765	227246	510133	322028	457217	544029	432130
2568	2-arachidonoylglycerol (20:4)	Lipid	Monoacylglycerol	19266	LC/MS Neg	100000584	6170	303.233	5282280	53847-30-6	C13856	HMDB04666	105192	98000	72676	140809	114823	47186	87901	56644	134419	139978	69159	109244	70873	69604.1	86507	76695	105047	90080.6	75961
3784	2'-deoxyadenosine	Nucleotide	Purine Metabolism, Adenine containing	1553	LC/MS Pos Early	211	2252	252.109	13730	16373-93-6	C00559	HMDB00101	575126	434899	198227	480869	264641	441201	303805	372935	225313	243782	1418834	1071756	1044493	946806	710169	884916	766478	676652	739855
3872	2'-deoxycytidine	Nucleotide	Pyrimidine Metabolism, Cytidine containing	15949	LC/MS Pos Early	100000125	2193	228.098	13711	951-77-9	C00881	HMDB00014	1788852	1481478	1155280	1496332	959086	1394991	938966	902838	870427	851960	5609961	4311259	3566166	3143013	3191560	1770033	2570296	2684564	2620799
3814	2'-deoxyguanosine	Nucleotide	Purine Metabolism, Guanine containing	1411	LC/MS Neg	348	1700	266.089	187790	961-07-9	C00330	HMDB00085	36876	33582		36963		44501	23857	39144	23299		115321	88531	83792	84378	41182	79065	51055	67917	44126
3745	2'-deoxyinosine	Nucleotide	Purine Metabolism, (Hypo)Xanthine/Inosine containing	15076	LC/MS Neg	100000135	1688	251.079	65058	890-38-0	C05512	HMDB00071											59088	55111	66841	48050	15952	48333	25893	35491	24188
3847	2'-deoxyuridine	Nucleotide	Pyrimidine Metabolism, Uracil containing	1412	LC/MS Polar	536	1100	273.073	13712	951-78-0	C00526	HMDB00012	1395712	251622	204841	959326	527277	281522	331767	319405	383735	276959	183151	185804	883545	209507	409897	366129	1950261	1466110	848976
1491	2-hydroxyadipate	Lipid	Fatty Acid, Dicarboxylate	31934	LC/MS Polar	100001153	3000	161.046	193530	18294-85-4	C02360	HMDB00321	695800	191693	228262	269517	235878	377591	492574	436188	306958	525448	272752				446422	306549	410714	344924	419907
1487	2-hydroxyglutarate	Lipid	Fatty Acid, Dicarboxylate	37253	LC/MS Polar	100002070	3352.8	147.03	43	40951-21-1	C02630	HMDB0059655	55391184	52264628	48927016	54974236	45234440	56594080	68820576	70344136	73468352	69155328	25999712	23748350	23292858	19942620	45922108	37953520	40801580	49462620	39089008
1735	2-hydroxypalmitate	Lipid	Fatty Acid, Monohydroxy	35675	LC/MS Neg	100001579	5511.2	271.228	92836	764-67-0		HMDB31057	771822	1388238	1063635	1310506	694802	1190752	779428	1108291	1228143	1099158	1276742	1397851	810919	1095029	1157410	1.10051e+06	880401	719995	826164
1737	2-hydroxystearate	Lipid	Fatty Acid, Monohydroxy	17945	LC/MS Neg	1239	5695	299.259	69417	629-22-1	C03045		447099	570662	325765	407167	505135	920630	474215	438369	464016	419786	744203	568368	509248	368546	726612	525172	438531	291512	410395
339	2-methylbutyrylcarnitine (C5)	Amino Acid	Leucine, Isoleucine and Valine Metabolism	45095	LC/MS Pos Early	100001509	3050	246.17	6426901	31023-25-3		HMDB00378	821772	749937	1051020	1415195	752060	851653	1214827	1180910	1257697	1391677	950720	771115	680231	648389	1319653	1636809	1.13502e+06	1612616	971706
1305	2-methylcitrate/homocitrate	Energy	TCA Cycle	52282	LC/MS Neg	100008929	575	205.035					101941	89511	84958	118071	92733	192696	229545	263088	266117	249003	43968	31083	56034		154928	123774	167731	164399	178043
2562	2-myristoylglycerol (14:0)	Lipid	Monoacylglycerol	34383	LC/MS Neg	100001408	6230	227.202	137938	27214-38-6		HMDB11530	5507117	7157179	4072351	7431813	8814293	5975355	6253184	5337693	6377343	6759360	8.28164e+06	5932278	6759283	3799841	6771128	5782121	5537883	2649748	1373059
2314	2-palmitoleoyl-GPC* (16:1)*	Lipid	Lysophospholipid	35819	LC/MS Pos Late	100001561	1425	494.324				HMDB10383	877256	1.22428e+06	807188	2.33061e+06	1012923	1031437	2048298	1403507	1237561	927550	1100440	271272	331574	211634	515406	439319	644872	732859	391959
2563	2-palmitoylglycerol (16:0)	Lipid	Monoacylglycerol	33419	LC/MS Neg	100001048	6400	255.233	123409	23470-00-0		HMDB11533	461845600	576539008	403825216	721261696	756774656	605627584	527148288	452323456	559097920	576461696	737481920	669366656	583333568	382725760	553964288	615555520	541510848	360729664	113181736
2312	2-palmitoyl-GPC* (16:0)*	Lipid	Lysophospholipid	35253	LC/MS Pos Late	100001562	1505	496.34	15061532			HMDB61702	4225588	4323369	4677087	5825362	4579311	6783615	8084216	6926920	6728586	5445770	5095641	1689549	2551078	2235517	3216481	1861827	2652800	3741195	2369053
1798	2R,3R-dihydroxybutyrate	Lipid	Fatty Acid, Dihydroxy	63109	LC/MS Polar	100002367	1543	119.035	13120901	759-06-8		HMDB00498	978550	376244	510697	496432	1213285	1220798	1563456	549851	1028850	510744	699496	503260	527097	885558	1504180	568060	513281	975783	534761
2373	2-stearoyl-GPE (18:0)*	Lipid	Lysophospholipid	41220	LC/MS Neg	100003901	6350	480.31				HMDB11129	289919	365446	219172	441729	277224	204859	397751	264068	308739	357613	661286	406696	461327	182869	753059	591431	408832	264175	91379
168	3-(4-hydroxyphenyl)lactate (HPLA)	Amino Acid	Tyrosine Metabolism	32197	LC/MS Neg	240	1379	181.051	9378	6482-98-0	C03672	HMDB00755	400620	287548	431383	588333	467038	280548	464416	544462	474545	452829	535271	386692	421261	305156	427795	463807	487654	701418	337420
420	3-amino-2-piperidone	Amino Acid	Urea cycle; Arginine and Proline Metabolism	62853	LC/MS Pos Early	100020361	2065	115.087	5200225	1892-22-4		HMDB00323	813444	700139	1051072	1257094	842866	578516	949998	855693	843296	828698	1079150	763790	1005053	645935	801953	893133	757757	757737	457329
3889	3-aminoisobutyrate	Nucleotide	Pyrimidine Metabolism, Thymine containing	1566	LC/MS Pos Early	1114	2190	104.071	64956	10569-72-9;214139-20-5	C05145	HMDB03911	1.03351e+06	1097263	1.856e+06	2069518	1.83543e+06	716807	1079430	1663614	1178983	997151	2360536	1732470	2656753	1175514	2281759		2575827	1819220	1633944
2859	3-hydroxy-3-methylglutarate	Lipid	Mevalonate Metabolism	531	LC/MS Polar	112	2850	161.046	1662	503-49-1	C03761	HMDB00355	6.90239e+06	5222422	7.9227e+06	5045414	4002412	4433191	7630351	7723723	11253456	12223554	5438877	3999545	3.96328e+06	2.81174e+06	5.54337e+06	6268758	5.39158e+06	4709185	4002581
1492	3-hydroxyadipate*	Lipid	Fatty Acid, Dicarboxylate	62069	LC/MS Polar	100004396	3131	161.046	151913			HMDB00345	744548	611860	535753	631341	765122	544796	788425	805248	365562	808103	445076	271920	432992	322034	396478	427309	502504	162392	341184
1700	3-hydroxydecanoylcarnitine	Lipid	Fatty Acid Metabolism (Acyl Carnitine, Hydroxy)	63358	LC/MS Pos Late	100021141	961	332.243				HMDB61636	1903431	2862273	2507242	1105228	3231388	2.03754e+06	3506867	3847606	2914767	2249627	2180524	2682943	896606	1286219	1109881	1243959	1268709	852814	1144631
1744	3-hydroxyhexanoate	Lipid	Fatty Acid, Monohydroxy	53230	LC/MS Neg	100006367	1725	131.071	151492	10191-24-9			55972		46176		62020	47083	75989	98956	89193	85680	56467				38438	62243
1702	3-hydroxyoleoylcarnitine	Lipid	Fatty Acid Metabolism (Acyl Carnitine, Hydroxy)	61840	LC/MS Pos Late	100019801	1406	442.353					4.17705e+06	6142180	5746862	2830219	5059388	3930343	6548728	9812379	6737832	5945393	4036071	4242178	2144793	1613507	1467032	2132947	1994457	1501939	2.02018e+06
1701	3-hydroxypalmitoylcarnitine	Lipid	Fatty Acid Metabolism (Acyl Carnitine, Hydroxy)	61839	LC/MS Pos Late	100019800	1380	416.337					5888395	7690604	7755820	3570187	7.4765e+06	4893376	8659909	10091352	8392712	8510448	6788724	7289786	3.84404e+06	3463554	3422403	3931718	3631526	3014740	3.67181e+06
2689	3-ketosphinganine	Lipid	Sphingolipid Synthesis	34381	LC/MS Pos Late	100001436	1400	300.29	631	18944-28-0	C02934	HMDB01480	1747675	1572448	1618905	1940139	1273026	1094889	1859986	1.46097e+06	1668229	1537607	1.28006e+06	1013756	985893	849255	990397	1402753	823606	947234	962945
316	3-methylglutaconate	Amino Acid	Leucine, Isoleucine and Valine Metabolism	57747	LC/MS Polar	100002458	2700	99.0452	1551553	5746-90-7		HMDB00522	122289	109143	125509	149037	112134	78411	109638	149031	137893	144576	138164	87341	113283	70522	143678	121800	125412	115351	114022
69	3-methylhistidine	Amino Acid	Histidine Metabolism	15677	LC/MS Pos Early	100000042	2670	170.092	64969	368-16-1	C01152	HMDB00479	520134		1121835	1527107	1068065	188546	556752	1112330	1062635	769923	1192556	564561	802019	260976	800388	1776829	1322889	958193
3776	3'-phosphoadenosine 5'-phosphosulfate (PAPS)	Nucleotide	Purine Metabolism, Adenine containing	63334	LC/MS Neg	100000290	533	505.979	10214	482-67-7	C00053	HMDB01134			27351	38038	28679			20325	21946		62555	59986	25830		35959	70635		34859	17223
1087	3-phosphoglycerate	Carbohydrate	Glycolysis, Gluconeogenesis, and Pyruvate Metabolism	1414	LC/MS Neg	132	583	184.986	724	80731-10-8	C00597	HMDB00807	1437458	2047768	2180685	2787586	1843446	2035859	2264705	2643964	2749772	2658239	2318556	1454965	1403390	1606270	2456009	2138339	1801377	1649809	1868886
3850	3-ureidopropionate	Nucleotide	Pyrimidine Metabolism, Uracil containing	3155	LC/MS Pos Early	1053	875	133.061	111	462-88-4	C02642	HMDB00026	199932	271358	281558	337513	236174	186938	334933	281328	310614	290791	455536	350954	337055	285585	362356	276285	410612	452472	350115
484	4-acetamidobutanoate	Amino Acid	Polyamine Metabolism	1558	LC/MS Pos Early	1113	1350	146.081	18189	3025-96-5	C02946	HMDB03681	422071	254223	473071	450034	389361	400916	285632	283764	428960	468448	448771	429914	499419	484233	768371	470631	552016	609163	722444
2898	4-cholesten-3-one	Lipid	Sterol	38125	LC/MS Pos Late	100002227	2520	385.346	91477	601-57-0	C00599	HMDB00921	81819	110778	129103	225652	72405	778452	863635	885231	952070	1030800	169382	85553	136736		871511	827813	796074	868388	680148
486	4-guanidinobutanoate	Amino Acid	Guanidino and Acetamido Metabolism	15681	LC/MS Pos Early	100000096	2320	146.092	500	463-003;463-00-3	C01035	HMDB03464	3263101	1105977	1498197	2537392	1.5828e+06	955802	1.74793e+06	2253310	1939602	1862942	4503153	3014061	3639161	2069859	3574084	5762318	4304272	5622206	3758640
508	4-hydroxy-nonenal-glutathione	Amino Acid	Glutathione Metabolism	48487	LC/MS Neg	100006240	3319.2	462.192		99927-70-5			146611	186154	130666	236306	118526	169868	307591	267974	261761	283284	156541	122205	151831	105766	176039	131174	132774	147657	131711
90	4-imidazoleacetate	Amino Acid	Histidine Metabolism	32349	LC/MS Pos Early	100001207	2055	127.05	96215	645-65-8	C02835	HMDB02024	1341503	543951	864872	982586	719175	958039	1299567	1285486	1360136	1206324	653280	540966	843841	616600	818474	476163	1021801	1176578	782570
3792	5'- GMP	Nucleotide	Purine Metabolism, Guanine containing	2849	LC/MS Pos Early	347	800	364.065	6804	5550-12-09	C00144	HMDB01397	4559366	2162295	4199404	6111477	3.66966e+06	2.00652e+06	2643384	2660637	3181421	2890103	6903781	4253255	8003469	3352927	4462841	5070483	11695209	10490992	4904450
112	5-(galactosylhydroxy)-L-lysine	Amino Acid	Lysine Metabolism	43582	LC/MS Pos Early	100002462	2755	325.161	123986	32448-36-5			12162841	11739086	11523566	19282088	11841243	7784311	11575965	11729483	9885485	10559668	19422956	15062534	14786162	9675081	12799667	6243092	13293172	13579953	11093841
127	5-aminovalerate	Amino Acid	Lysine Metabolism	18319	LC/MS Pos Early	100000454	2220	118.086	138	660-88-8	C00431	HMDB03355	10901387	10739394	9174747	9194808	6722822	7574853	9502024	17510592	10434283	10965541	11313963	13079455	10747311	5381790	10988520	11911839	8360525	9162713	7605368
1663	5-dodecenoylcarnitine (C12:1)	Lipid	Fatty Acid Metabolism (Acyl Carnitine, Monounsaturated)	61769	LC/MS Pos Late	100016069	1135	342.264				HMDB13326	232840	337010	549685	529982	577470	247651	540952	493687	692261	552739	406140	232144	168291	172708	297935	350555		183792	246270
111	5-hydroxylysine	Amino Acid	Lysine Metabolism	15685	LC/MS Pos Early	100000054	2790	163.108	1029	13204-98-3	C16741	HMDB00450	383852	273271	206757	618539	243740	210853		276858	233470		421523	311982	322852		258716	96985	375212	350750
480	5-methylthioadenosine (MTA)	Amino Acid	Polyamine Metabolism	1419	LC/MS Pos Early	212	2752	298.097	439176	2457-80-9	C00170	HMDB01173	21049920	18273492	20437268	23506326	19110308	14437369	22321240	19123724	20284800	20238132	22038478	22968968	20340656	18889462	30390768	28228472	28381048	23825114	22044302
499	5-oxoproline	Amino Acid	Glutathione Metabolism	1494	LC/MS Neg	1021	738.5	128.035	7405	98-79-3	C01879	HMDB00267	6374917	5000918	10131693	8892859	7424744	5105034	9183864	10876071	12277069	11424897	7046619	6766544	7634725	5689720	7857283	7230420	8.28507e+06	8999793	6476079
1104	5-phosphoribosyl diphosphate (PRPP)	Carbohydrate	Pentose Phosphate Pathway	36840	LC/MS Neg	166	570	308.978	7339	108321-05-7	C00119	HMDB00280	738816	702107	527403	530558	342916	561535	773781	392278	567407	623391	548421	541489	671909	492474	874192	497746	1227833	832617	1085036
1634	acetylcarnitine (C2)	Lipid	Fatty Acid Metabolism (Acyl Carnitine, Short Chain)	32198	LC/MS Pos Early	100000802	2282	204.123	1	5080-50-2	C02571	HMDB00201	91249896	186942960	180022080	161337136	147315616	98124328	132414192	137627264	126852608	124262488	395911200	358408448	203310656	181412224	174373840	266472496	147058368	173641152	141377616
1314	acetyl-CoA	Lipid	Fatty Acid Metabolism	43840	LC/MS Neg	1830	1691	403.556	444493	102029-73-2	C00024	HMDB01206	143437	135872	207034	380888	183971	129028	318063	227891	329355	226464	156077	79133	93398	118381	67809	92783	125259	122340	65793
1308	acetylphosphate	Energy	Oxidative Phosphorylation	15488	LC/MS Polar	1211	4013.9	138.98	186	94249-01-1	C00227	HMDB01494	1.619e+06	2.26232e+06	1.51752e+06	1737610	1.28084e+06	2724166	2926814	2.04694e+06	2.12493e+06	1.81749e+06	1.19333e+06	872083	1067486	1.00378e+06	1.12478e+06	976440	1.18697e+06	988160	1.16695e+06
1285	aconitate [cis or trans]	Energy	TCA Cycle	46173	LC/MS Neg	100001359	580	173.009					1555892	2703217	4363232	2541229	2434491	1761348	1.97008e+06	2235617	2573624	2884943	8.29457e+06	8560126	3.25237e+06	4631383	5745758	11294733	2492274	3118723	3193667
3763	adenine	Nucleotide	Purine Metabolism, Adenine containing	554	LC/MS Pos Early	880	2221	136.062	190	73-24-5	C00147	HMDB00034	10574120	9340129	12062396	14324913	9104278	6665414	11536289	10019947	10614841	11381206	11054599	6581840	8613161	7506641	15065904	9686090	12263664	10298187	9451099
3762	adenosine	Nucleotide	Purine Metabolism, Adenine containing	555	LC/MS Pos Early	798	2169	268.104	60961	58-61-7	C00212	HMDB00050	4059620	2145676	3.61951e+06	4911257	2723954	2410065	4474594	2690006	2971308	3581015	5710907	4283346	4092253	3786433	6416059	9226686	10604623	5717626	3356715
3758	adenosine 3',5'-cyclic monophosphate (cAMP)	Nucleotide	Purine Metabolism, Adenine containing	2831	LC/MS Neg	207	1952.2	328.045	6076	60-92-4	C00575	HMDB00058	155841	403927	650392	440076	419743	411827	298758	474935	656702	821001	527111	309824	857400	326269	842720	243009	896951	1413216	840156
3931	adenosine 5'-diphosphoribose (ADP-ribose)	Cofactors and Vitamins	Nicotinate and Nicotinamide Metabolism	558	LC/MS Neg	215	920	558.064	192	68414-18-6	C00301	HMDB01178	230008	219417	242577	264866	248421	189029	223824	278444	274838	238410	198278	173099	157621	170040	150373	136350	170920	163368	138163
3761	adenylosuccinate	Nucleotide	Purine Metabolism, Adenine containing	18360	LC/MS Neg	1303	560	230.53	195	19046-78-7	C03794	HMDB00536	325247		85972	328679	218443	32639	132504	98275	204119	71148	274871	156274	428705	85892	126972	300009	496605	788367	231110
3754	ADP	Nucleotide	Purine Metabolism, Adenine containing	3108	LC/MS Neg	208	680	426.022	6022	20398-34-9	C00008	HMDB01341	19082698	24116172	28385784	35169224	18057416	19746784	33970752	25297152	33268224	25975512	35219540	21537492	21967486	16732396	27550558	28286838	19905824	30019820	19796780
3733	AICA ribonucleotide	Nucleotide	Purine Metabolism, (Hypo)Xanthine/Inosine containing	38325	LC/MS Pos Early	216	797	339.07	65110	3031-94-5	C04677	HMDB01517	125526	230036	127809			155789	209504			117458	362762	191789	241111	114392	243747		257867	206718	600300
28	alanine	Amino Acid	Alanine and Aspartate Metabolism	1126	LC/MS Pos Early	811	1700	90.055	5950	56-41-7	C00041	HMDB00161	196965008	128516536	146793232	220566144	142312752	112538376	172456144	163114256	179569760	163538896	192133920	146946624	202633056	127937304	181578208	157974304	199704720	183666368	147836176
579	alanylleucine	Peptide	Dipeptide	37093	LC/MS Pos Early	100001890	3055	203.139	259583	1638-60-4		HMDB28691	248041	76216	157180	263321	57486	107284	137955	174763	139499	216680			157370	50052	81913	72393	137351	133980
3750	allantoic acid	Nucleotide	Purine Metabolism, (Hypo)Xanthine/Inosine containing	33434	LC/MS Polar	218	2960	175.047	203	99-16-1	C00499	HMDB01209	160719	224078	213995	381086	183201		217227	151875	169415	129737	560652	480397	457594	329560	254853	426086	286174	410791	312656
3749	allantoin	Nucleotide	Purine Metabolism, (Hypo)Xanthine/Inosine containing	1107	LC/MS Polar	1002	1672	157.037	204	97-59-6	C02350	HMDB00462	5289003	5469228	7.5317e+06	7.88977e+06	5863930	3683459	6104472	6000851	6474679	6647104	9907478	7356390	7408661	5192760	7.67332e+06	8539574	6966567	7689526	6343834
44	alpha-ketoglutaramate*	Amino Acid	Glutamate Metabolism	62101	LC/MS Polar	100002397	1916	144.03	48	18465-19-5			778863	723977	916369	957640	775700	639936	915088	1089794	1267066	1281688	1147841	847315	845727	709713	1094651	1.02503e+06	1117247	1086392	871563
1289	alpha-ketoglutarate	Energy	TCA Cycle	528	LC/MS Polar	93	2700	145.014	51	305-72-6;328-50-7;22202-68-2	C00026	HMDB00208	73041064	166480688	154700688	74599920	115199456	139148608	87231872	186395568	171821872	182012336	78277472	92474080	41317288	54068424	143255712	101054648	40315592	33361152	45065128
3960	alpha-tocopherol	Cofactors and Vitamins	Tocopherol Metabolism	1561	LC/MS Pos Late	1105	2522	430.378	14985	59-02-9;10191-41-0	C02477	HMDB01893	153595	322736	470818	461369	284671	306521	473307	164897	406297	370112	335140		175459	153081	127040		96359	82448
3755	AMP	Nucleotide	Purine Metabolism, Adenine containing	32342	LC/MS Pos Early	209	1013	348.07	6083	149022-20-8	C00020	HMDB00045	121865864	67645552	99591248	140351744	82781368	49115864	83124288	80716104	79802960	77481320	151413232	77083688	134682816	69821624	93757816	97552880	168322128	165451744	95277608
82	anserine	Amino Acid	Histidine Metabolism	15747	LC/MS Pos Early	100000044	2924	241.13	112072	10030-52-1	C01262	HMDB00194	504382	424699	604435	633411	599765	388157	443390	495292	533203	558178	1066092	741240	671600	398897	596716	696936	591914	680154	553880
1127	arabitol/xylitol	Carbohydrate	Pentose Metabolism	48885	LC/MS Polar	100006430	1932.4	151.061	6912		C01904		372918	274981	395012	382870	261889	211932	403427	268898	378345	387786	442844	288624	303390	247183	472543	374342	388037	404015	301204
1133	arabonate/xylonate	Carbohydrate	Pentose Metabolism	48255	LC/MS Polar	100006115	2700	165.041					3946434	4658987	5099660	4.61024e+06	4.78629e+06	2488287	3952647	3502460	4002444	3717069	5805227	5337249	3699048	3970117	8602970	8033988	5067109	4782077	3348784
1400	arachidonate (20:4n6)	Lipid	Long Chain Polyunsaturated Fatty Acid (n3 and n6)	1110	LC/MS Neg	229	5535	303.233	444899	506-32-1	C00219	HMDB01043	1832114	1944848	1345559	2353903	2006515	2092784	2164250	1587343	2212462	1641856	2402666	1246064	1423444	1375786	1716466	1541395	1514458	882359	663501
1675	arachidonoylcarnitine (C20:4)	Lipid	Fatty Acid Metabolism (Acyl Carnitine, Polyunsaturated)	57518	LC/MS Pos Late	100015837	1353	448.342					750178	677740	818698	722935	376784	686926	368706	621736	829807	566114	965025	511199	372122	389126	301977	452209	149377	193025	162055
414	arginine	Amino Acid	Urea cycle; Arginine and Proline Metabolism	1638	LC/MS Pos Early	231	2825	175.119	232	1119-34-2	C00062	HMDB00517	237178992	120633344	146819808	185090816	126101560	111315656	151496544	151176192	147774576	141440512	287078720	207060240	221510672	150587680	204030800	227779792	207227664	204527952	135617520
415	argininosuccinate	Amino Acid	Urea cycle; Arginine and Proline Metabolism	15497	LC/MS Pos Early	232	2745	291.13	16950	156637-58-0	C03406	HMDB00052	561528	245731	237605	315782	203626	269700	543849	304229	305543	330404	354198	339371	321808	184045	287789		269130	262862	234429
39	asparagine	Amino Acid	Alanine and Aspartate Metabolism	512	LC/MS Pos Early	917	1225	133.061	6267	70-47-3	C00152	HMDB00168	81543920	32969152	40298740	66372144	36437368	41831132	58945988	47702592	55728972	48636688	74407744	50456908	65850320	42420276	52815344	54235396	60169604	60657876	43300932
35	aspartate	Amino Acid	Alanine and Aspartate Metabolism	443	LC/MS Pos Early	234	1165	134.045	5960	56-84-8	C00049	HMDB00191	423964224	466259712	784670144	1067213824	527003072	325538560	650707904	449848160	670808768	603458816	1139506816	879684736	962216000	723660096	899161088	1197513984	811589760	897233344	741732096
1349	behenate (22:0)*	Lipid	Long Chain Saturated Fatty Acid	12125	LC/MS Neg	314	6745	339.327	8215	112-85-6	C08281	HMDB00944	6051286	6311799	3949909	6159967	5936355	5856559	6.61754e+06	4893399	5391385	5356333	8671600	6.12093e+06	7086323	4943415	8830399	6921997	6489601	2926128	2745750
2782	behenoyl dihydrosphingomyelin (d18:0/22:0)*	Lipid	Dihydrosphingomyelins	57331	LC/MS Pos Late	100009026	3150	789.684				HMDB12091	293389	436382	304657	398299	499727	525745	283923	508754	468741	465701	248364	321731	509850	250848	374389	331314	397020	453881	192821
2788	behenoyl sphingomyelin (d18:1/22:0)*	Lipid	Sphingomyelins	48492	LC/MS Pos Late	100006294	3083	787.669				HMDB12103	29630742	32329048	37062244	33835540	34129748	47087804	39060352	40243332	38229952	48749784	36274184	26310334	37784592	24788444	36868244	26321012	26200816	35290132	22750756
3851	beta-alanine	Nucleotide	Pyrimidine Metabolism, Uracil containing	55	LC/MS Pos Early	244	1905	90.055	239	56-41-7;107-95-9	C00099	HMDB00056	165533776	181864352	204929904	253547296	211198752	129106712	210405744	181735552	185718416	185886160	370922880	337367392	321916672	233303424	266856864	328384256	274049696	313869056	257413536
54	beta-citrylglutamate	Amino Acid	Glutamate Metabolism	54923	LC/MS Neg	100003271	530	320.062	72715786	73590-26-8	C20775		53415	32647	29191	65863	21777	29663	61945	43056	60285	42047	15891
4321	beta-guanidinopropanoate	Xenobiotics	Food Component/Plant	35101	LC/MS Pos Early	100001411	2145	132.077	67701	353-09-3	C03065	HMDB13222	21716116	22406300	21858178	46850020	28524870	13767057	23766836	28674526	20600060	22480332	57863760	46988224	43184732	25695792	39705360	73371976	48568792	47828840	45105204
6	betaine	Amino Acid	Glycine, Serine and Threonine Metabolism	3141	LC/MS Pos Early	799	1064	118.086	247	107-43-7	C00719	HMDB00043	276524160	337330592	217691920	405661184	327789952	239000784	302473888	293123232	247656896	215041664	690345792	543954240	530617472	409523840	668683200	869572224	665213312	827245504	723113344
1592	butyrylcarnitine (C4)	Lipid	Fatty Acid Metabolism (also BCAA Metabolism)	32412	LC/MS Pos Early	100001054	2860	232.154	439829	25576-40-3	C02862	HMDB02013	3821058	2915923	3775840	7583316	2982497	1779667	4020760	2621990	4026147	4703015	5.98339e+06	4.02601e+06	4345045	2282207	6789875	5572867	4838921	6683871	5135710
56	carboxyethyl-GABA	Amino Acid	Glutamate Metabolism	40007	LC/MS Pos Early	100003260	2085	176.092	2572	4386-03-02		HMDB02201	299509	465939	559817	662269	517678	372012	393760	389927	479776	460464	641467	603145	480994	332595	399310	597091	469605	472775	383222
1704	carnitine	Lipid	Carnitine Metabolism	15500	LC/MS Pos Early	100000007	1978	162.113	10917	461-05-2	C00318	HMDB00062	94402280	59245516	65534728	136803184	61622996	53820404	107962560	55682376	72614544	85065912	159715488	90269576	206427936	128620736	161913872	158437312	171797536	202308592	175780832
79	carnosine	Amino Acid	Histidine Metabolism	1768	LC/MS Pos Early	249	2942	227.114	439224	305-84-0	C00386	HMDB00033	10711270	11542379	11892430	14020173	11741525	7.73262e+06	13087820	12345726	11727396	11048635	20971688	15362604	15222174	10713302	14574948	14562699	13765117	15262981	12229510
1973	CDP-choline	Lipid	Phospholipid Metabolism	34418	LC/MS Pos Early	1220	725	489.115	13804	33818-15-4	C00307	HMDB01413	3959531	444633	592055	1875794	868558	1111503	1896860	1306548	1547779	1209833	922281	363370	2269423	294644	658987	283487	1812101	3001198	858897
1978	CDP-ethanolamine	Lipid	Phospholipid Metabolism	34410	LC/MS Polar	100001407	4210	445.053	123727	72842-05-8	C00570	HMDB01564	966398	895820	1073037	1866998	1086569	892978	1721340	1197593	1536485	1110530	1491900	1116135	1420725	1050461	1396466	1468012	1694658	1866177	1103404
2734	ceramide (d16:1/24:1, d18:1/22:1)*	Lipid	Ceramides	57437	LC/MS Pos Late	100015727	3850	620.598					975350	835961	944906	1090680	742228	1444445	1247813	1561454	1615746	1206740	649395	225147	637926	286571	463182	200179	428359	444108	162564
2730	ceramide (d18:1/14:0, d16:1/16:0)*	Lipid	Ceramides	57432	LC/MS Pos Late	100015735	2477	510.488					1052893	706125	797954	614013	442053	845066	848602	747464	926840	985227	850950	552497	672215	904174	952535	621656	760878	923519	711845
2731	ceramide (d18:1/17:0, d17:1/18:0)*	Lipid	Ceramides	57434	LC/MS Pos Late	100015737	3055	552.535					1417821	843880	1489297	822206	557996	1381998	874405	1069284	1642570	2055706	769090	306130	522130	652527	642102	181007	460528	566785	308816
2733	ceramide (d18:1/20:0, d16:1/22:0, d20:1/18:0)*	Lipid	Ceramides	57440	LC/MS Pos Late	100015755	3920	594.582					362365	398472	1.47297e+06	1057412	946975	1.70007e+06	317674	1416024	2242633	2336822	656008	380727	642700	212179	551862	256959	440547	721954
2735	ceramide (d18:2/24:1, d18:1/24:2)*	Lipid	Ceramides	57443	LC/MS Pos Late	100015744	3858	646.613					1974068	1400323	2024387	1432958	1307695	3191668	1.82997e+06	1924367	2685671	2875835	1544345	887195	1431473	1210962	1.51828e+06	657138	934679	1364882	699514
236	C-glycosyltryptophan	Amino Acid	Tryptophan Metabolism	48782	LC/MS Pos Early	100006379	2700	367.15	10981970	180509-18-6			3417971	3397463	4382086	4905194	3653295	2373557	3693069	3715243	3664487	3807891	8704898	5829920	5750822	4243529	5763627	6403334	4724767	5723911	4053076
2874	cholesterol	Lipid	Sterol	63	LC/MS Pos Late	266	2707	369.352	11025495	57-88-5	C00187	HMDB00067	33820096	37979380	45649968	47381964	40553168	40919724	43749608	45697588	45033808	47425264	46875144	24774018	42041300	26071376	44137912	33559488	31606964	40003704	27009804
1971	choline	Lipid	Phospholipid Metabolism	15506	LC/MS Pos Early	1256	1961	104.107	305	67-48-1	C00114	HMDB00097	555508544	717743680	833355712	872877312	711686080	481016800	596073408	752641024	822397376	609863936	656493120	646319424	527762464	429901824	437078432	642541824	405057504	398371392	258111200
1283	citrate	Energy	TCA Cycle	1564	LC/MS Neg	1124	582	191.02	311	77-92-9	C00158	HMDB00094	20234404	34901520	50938896	29419772	28971540	21901542	25443986	27677768	31399258	32955256	81341888	82447912	39971824	49745640	60353980	103403096	29215850	38810272	37095160
423	citrulline	Amino Acid	Urea cycle; Arginine and Proline Metabolism	2132	LC/MS Pos Early	391	1520	176.103	9750	372-75-8	C00327	HMDB00904	2916678	3260402	5304523	5542157	3802096	8208266	8446656	9947553	9342887	10796611	20252766	5713273	8856419	5849281	8964511	8840690	7193817	6737763	7227070
3858	CMP	Nucleotide	Pyrimidine Metabolism, Cytidine containing	2372	LC/MS Pos Early	282	835	324.059	6131	63-37-6	C00055	HMDB00095	45759164	48789632	59855460	56347724	44675976	43123444	53923936	49018684	57771484	55455216	90006512	68095168	68381272	59976120	67922752	58143412	53260904	62891180	51670280
3945	CoA	Cofactors and Vitamins	Pantothenate and CoA Metabolism	46322	LC/MS Neg	270	1448	382.55	317	85-61-0;18439-24-2	C00010	HMDB01423	501444	579554	684427	807489	381198	496724	806732	695340	683411	776467	553120	722856	753083	472810	1078099	1128097	828213	985094	946870
510	CoA-glutathione*	Amino Acid	Glutathione Metabolism	62804	LC/MS Neg	269	1326	535.084	11953788	6477-52-7	C00920		512398	597098	767397	598992	829342	450086	470655	519607	609023	723589	1444143	717425	660592	796519	1.01943e+06	1115573	1093334	791761	684395
456	creatine	Amino Acid	Creatine Metabolism	27718	LC/MS Pos Early	1221	1947	132.077	586	57-00-1	C00300	HMDB00064	5202957824	5331409920	4704419840	5983016448	4673003520	4487809024	5244572672	5535005696	5109108736	5145667584	4515628032	4180398080	4220259584	3269364480	5196536320	5075832832	5230651392	5012131840	5020244992
458	creatine phosphate	Amino Acid	Creatine Metabolism	33951	LC/MS Neg	100000112	603	210.029	9548602	922-32-7	C02305	HMDB01511	13926304	47080236	26445740	21887364	20746266	25016774	26303336	31843600	19678208	28423646	19494012	21582028	7013829	8884559	23909744	27854340	8705397	6702247	16161985
457	creatinine	Amino Acid	Creatine Metabolism	513	LC/MS Pos Early	275	2055	114.066	588	60-27-5	C00791	HMDB00562	169145744	259336416	196749952	206228544	172799216	160642608	204343840	224482624	186594992	209734480	181040048	178061568	119366032	97011504	209776304	216640512	170999024	132872624	151288320
389	cystathionine	Amino Acid	Methionine, Cysteine, SAM and Taurine Metabolism	15705	LC/MS Pos Early	310	2270	223.075	439258	535-34-2	C02291	HMDB00099	2931294	3828642	2709838	3089411	3070472	2194181	3447389	3.70911e+06	2978748	3034937	3060042	2354068	2601645	1577580	3808326	2861482	3074130	3405944	3269686
391	cysteine	Amino Acid	Methionine, Cysteine, SAM and Taurine Metabolism	1868	LC/MS Pos Early	800	1475	122.027	5862	52-90-4;56-89-3	C00097	HMDB00574	21870896	17435472	15561477	21787166	16480378	12033121	17662932	15170443	17450854	15824433	15457953	17702588	17802160	12564046	17505944	17565740	14013615	14644838	12953951
493	cysteine-glutathione disulfide	Amino Acid	Glutathione Metabolism	35159	LC/MS Pos Early	100001437	2465	427.095	4247235	13081-14-6		HMDB00656	1214440	542283	669126	1222167	905745	545216	895833	660025	1165366	716735	1132562	326259	874423	591086	647335	724651	531151	519512	285762
496	cysteinylglycine	Amino Acid	Glutathione Metabolism	35637	LC/MS Pos Early	278	2132	179.048	439498	19246-18-5	C01419	HMDB00078	10490583	10537146	11937655	11931291	8763935	6762810	11709352	11111159	11112264	13726277	15522711	10539966	10834300	7303864	19857908	14156707	12480774	14148064	12196422
3862	cytidine	Nucleotide	Pyrimidine Metabolism, Cytidine containing	514	LC/MS Pos Early	827	2124	244.093	6175	65-46-3	C00475	HMDB00089	3788218	3149891	3829112	4804919	3457550	2399639	3669881	3389141	3699231	3494598	11706605	6207245	9330251	5.99901e+06	7753014	9110776	7977621	10816947	6325195
1239	cytidine 5'-monophospho-N-acetylneuraminic acid	Carbohydrate	Nucleotide Sugar	36831	LC/MS Polar	1223	3900	613.14	448209	3063-71-6	C00128	HMDB01176	1.98331e+06	2441119	3.53108e+06	3088201	2098275	2202031	3225774	2730251	3670497	3.16482e+06	3539585	2547587	2.69365e+06	2344127	3050529	2638931	2598793	3072326	2354639
3857	cytidine diphosphate	Nucleotide	Pyrimidine Metabolism, Cytidine containing	2841	LC/MS Neg	280	580	402.011	6132	34393-59-4	C00112	HMDB01546	957717	1762443	1.76785e+06	1661729	1275963	1202611	1696246	1497939	1719701	1813935	2893511	2.00369e+06	1.88606e+06	1405583	2924354	2663628	1876085	2544306	2372459
3856	cytidine triphosphate	Nucleotide	Pyrimidine Metabolism, Cytidine containing	2844	LC/MS Neg	281	575	481.977	6176	36051-68-0	C00063	HMDB00082	1618403	3355519	3.17431e+06	2766563	2225251	2327152	3055524	2744471	3003759	3.30241e+06	4603248	3.12204e+06	2725295	2563276	4695034	3.8318e+06	2680191	3.42359e+06	3680559
3863	cytosine	Nucleotide	Pyrimidine Metabolism, Cytidine containing	573	LC/MS Pos Early	881	2060	112.05	597	71-30-7	C00380	HMDB00630	969765	956504	704775	1205163	1188392	759409	975379	1013306	710112	786140	2854746	1842684	1.94722e+06	1867639	2895591	2931816	2058453	2804563	2150274
3870	dCMP	Nucleotide	Pyrimidine Metabolism, Cytidine containing	533	LC/MS Pos Early	298	975	308.064	13945	1032-65-1	C00239	HMDB01202	105729	92702	156432	280746	187871	59493	81529	103835	102637	103111	550854	493881	671046	406185	653485	719714	1057850	879997	775581
1644	decanoylcarnitine (C10)	Lipid	Fatty Acid Metabolism (Acyl Carnitine, Medium Chain)	33941	LC/MS Pos Late	100001251	1130	316.248	10245190	1492-27-9		HMDB00651	1168948	1.31985e+06	1680852	1688575	1621918	898701	1733183	1760769	2302804	2038051	2003954	1251095	1072688	883188	1.38082e+06	1.43902e+06	1154283	1198132	1248275
1703	deoxycarnitine	Lipid	Carnitine Metabolism	36747	LC/MS Pos Early	100001662	2052	146.118	134	6249-56-5	C01181	HMDB01161	37767000	41773624	38126188	61682380	36938340	25273494	42853072	37815280	38372848	35944568	95365232	72211488	67770016	46263532	61662576	89264952	55835256	73049704	55942300
2873	desmosterol	Lipid	Sterol	6065	LC/MS Pos Late	306	2364	367.336	439577	313-04-2	C01802	HMDB02719	739139	942256	975550	1705055	1158567	752489	954142	930365	1086197	1252180	870698	406160	647720	467695	774504	730869	680435	643373	488331
2583	diacylglycerol (14:0/18:1, 16:0/16:1) [2]*	Lipid	Diacylglycerol	54954	LC/MS Pos Late	100010935	3183	584.525					116981	255645	345461	561042	220803	387592	595384	401406	514923	470648								164305
1397	dihomolinoleate (20:2n6)	Lipid	Long Chain Polyunsaturated Fatty Acid (n3 and n6)	17805	LC/MS Neg	1231	5730	307.264	6439848	2091-39-6	C16525	HMDB05060	574752	588955	329412	767734	522333	458622	705860	419591	499891	360902	739721	447513	466899	328765	444650	602202	407375	292562	201577
1399	dihomolinolenate (20:3n3 or 3n6)	Lipid	Long Chain Polyunsaturated Fatty Acid (n3 and n6)	35718	LC/MS Neg	100001739	5596	305.249	5280581	17046-59-2	C03242	HMDB02925	270673	464626	121805	499949	369666	273374	405571	271583	294738	243689	278179	89177	95526	79655	129403	202880	131954	79432
1674	dihomo-linoleoylcarnitine (C20:2)*	Lipid	Fatty Acid Metabolism (Acyl Carnitine, Polyunsaturated)	57520	LC/MS Pos Late	100015839	1436	452.373					550148	446003	601244	833411	410886	258511	435507	416362	510794	307344	770891	592628	385903	303291	222529	532602	225471	252516	236255
3990	dihydrobiopterin	Cofactors and Vitamins	Tetrahydrobiopterin Metabolism	35129	LC/MS Neg	100001506	1552.3	194.068	1879	6779-87-9	C00268	HMDB00038				30759			28252	20817	31856	30456	19766				49649	50094	40146	75841	40709
3818	dihydroorotate	Nucleotide	Pyrimidine Metabolism, Orotate containing	601	LC/MS Polar	923	1910	157.025	648	155-54-4	C00337	HMDB03349	234085	348204	685947	469605	239371	296749	598032	342142	688520	907734	405891	273389	226478	150599	610489	336714	373062	424593	511845
429	dimethylarginine (ADMA + SDMA)	Amino Acid	Urea cycle; Arginine and Proline Metabolism	36808	LC/MS Pos Early	100001810	2850	203.15	123831	102783-24-4	C03626	HMDB01539	4349247	3362625	4104602	5278585	3693775	3009165	4514943	4864720	4980235	4781950	9709714	6114357	5.94968e+06	4035969	8.29666e+06	8.06288e+06	6832555	7.57384e+06	5.62015e+06
5	dimethylglycine	Amino Acid	Glycine, Serine and Threonine Metabolism	5086	LC/MS Pos Early	806	1104	104.071	673	1118-68-9	C01026	HMDB00092	1036336	1015121	1229555	1259872	1092178	1010741	1420171	1158210	1382048	1371442	1679567	1609318	1173006	964679	1297918	1542939	1936603	1.69758e+06	1.19201e+06
1404	docosadienoate (22:2n6)	Lipid	Long Chain Polyunsaturated Fatty Acid (n3 and n6)	32415	LC/MS Neg	100001182	6034	335.296	5282807	7370-49-2	C16533	HMDB61714	184502	178459	69210	210937	121629	142893	160250	94907	111753	95520	248293	157138	108492	78833	127219	233907	106541	50620	29855
1390	docosahexaenoate (DHA; 22:6n3)	Lipid	Long Chain Polyunsaturated Fatty Acid (n3 and n6)	44675	LC/MS Neg	100000665	5525	327.233	445580	6217-54-5	C06429	HMDB02183	884643	968550	663590	1189718	797785	868311	1364767	749985	998066	654430	985759	598316	578360	452390	654369	492927	685620	316762	246338
1389	docosapentaenoate (DPA; 22:5n3)	Lipid	Long Chain Polyunsaturated Fatty Acid (n3 and n6)	32504	LC/MS Neg	100001181	5571	329.249	6441454	2234-74-4	C16513	HMDB06528	963697	917401	580148	960004	786956	820192	1243364	719598	948493	578039	973736	531886	527428	338430	548938	450812	630281	201427
1403	docosapentaenoate (n6 DPA; 22:5n6)	Lipid	Long Chain Polyunsaturated Fatty Acid (n3 and n6)	37478	LC/MS Neg	100001580	5624.5	329.249	6441454	25182-74-5	C16513	HMDB01976	468850	537272	138539	287748	228913	328681	601856	157598	570867	306211	528846	119090	223340	71664.6	117659	198240	154906	63520.8
1681	docosapentaenoylcarnitine (C22:5n3)*	Lipid	Fatty Acid Metabolism (Acyl Carnitine, Polyunsaturated)	57529	LC/MS Pos Late	100015851	1387	474.358					129267		134039	240073					141014	55289	363265	166582	166757	171258		224719
1370	eicosenoate (20:1n9 or 1n11)	Lipid	Long Chain Monounsaturated Fatty Acid	33587	LC/MS Neg	100001335	5950	309.28	5282768		C16526	HMDB02231	2.00388e+06	2.04179e+06	990838	2398267	1.73426e+06	1742961	1.87473e+06	1382557	1400939	1259763	2774165	1.89889e+06	1782639	1221985	1556813	2610825	1391203	932652	661433
1668	eicosenoylcarnitine (C20:1)*	Lipid	Fatty Acid Metabolism (Acyl Carnitine, Monounsaturated)	57519	LC/MS Pos Late	100015838	1484	454.389					1358656	821356	851838	1483732	934886	422655	811291	794822	834451	799819	1168456	851672	1202168	388031	625913	1175845	941326	1127103	595440
4381	ergothioneine	Xenobiotics	Food Component/Plant	37459	LC/MS Pos Early	100002154	850	230.096	3032311	58511-63-0	C05570	HMDB03045	5010127	14385570	8448283	15897310	10083350	7730320	19153960	18754564	14562653	15832916	34469120	19097472	20995264	14530356	20274388	24730152	22338094	26842312	16772582
4383	erythritol	Xenobiotics	Food Component/Plant	20699	LC/MS Polar	100000846	1491	167.056	222285	149-32-6	C00503	HMDB02994	94704		160922	118836	60328	41397	97809	94547	132636	172965	138739	94326	74442	86448	183272	142744	115859	81784	64189
1275	erythronate*	Carbohydrate	Aminosugar Metabolism	42420	LC/MS Polar	100001320	2186	135.03	2781043	88759-55-1		HMDB00613	104567728	107304000	124594160	107281360	95688408	77597192	125831840	105366184	121323640	127802864	165697392	133309600	124569864	100212992	178590480	149493264	158842432	192232368	150449040
3936	FAD	Cofactors and Vitamins	Riboflavin Metabolism	2134	LC/MS Neg	327	2425	784.15	643975	146-14-5;84366-81-4	C00016	HMDB01248	297238	346557	482025	619449	430478	291266	494838	484318	539345	512683	660320	276550	369056	373448	286056	255984	435108	474222	270283
3937	FMN	Cofactors and Vitamins	Riboflavin Metabolism	15797	LC/MS Neg	100000251	2390	455.097	710	130-40-5	C00061	HMDB01520	24356	66340	108819	82143	47544	40369	78789	48382	56271	92350	124212	571406	370101	37158	868860	1064449	131711	613109	583869
3986	folate	Cofactors and Vitamins	Folate Metabolism	1826	LC/MS Neg	328	1467	440.132	6037	59-30-3	C00504	HMDB00121			30850	27187	27119			16116	30929	26071	44570	36536	46266	31275	20525	46152	33346	40638	27456
77	formiminoglutamate	Amino Acid	Histidine Metabolism	43493	LC/MS Pos Early	100002500	1880	175.071	439233	816-90-0	C00439	HMDB00854	685690	753273	670061	858311	759427	390550	662607	708518	650253	666626	1897040	1275078	1300925	955710	904290	1064365	1154105	906442	900720
1193	fructose	Carbohydrate	Fructose, Mannose and Galactose Metabolism	577	LC/MS Polar	878	2065	179.056	5984	57-48-7	C00095	HMDB00660	6286448	5527972	6.50295e+06	5936439	6149299	5378717	7.59022e+06	6.89908e+06	7.95192e+06	10062609	4841623	7285489	3987089	4322890	8975511	8233851	6481194	4740695	5830387
113	fructosyllysine	Amino Acid	Lysine Metabolism	46227	LC/MS Pos Early	100005373	2784	309.166	123708	21291-40-7			5741301	3462962	3521397	3828015	3155163	2449360	2902002	3350980	3069001	3528600	6273951	8013608	6704768	7854671	5350927	4153406	6050436	4941923	4999012
1293	fumarate	Energy	TCA Cycle	1643	LC/MS Polar	330	3084	115.004	444972	100-17-8	C00122	HMDB00134	15291675	16516732	23668496	20394516	19436804	13148170	19158916	27275132	23990044	26166412	17127356	12808009	13223750	9476155	16764762	15677396	20682852	15611776	15785730
1219	galactonate	Carbohydrate	Fructose, Mannose and Galactose Metabolism	27719	LC/MS Polar	100001026	3085	195.051	128869	299-28-5	C00880	HMDB00565	4332014	5550049	6153169	8282994	4829903	3602293	7147389	4118313	6160162	4081056	6993750	5619893	7.53962e+06	4215315	7.07095e+06	4899322	6.57248e+06	7141221	5787711
549	gamma-glutamylcysteine	Peptide	Gamma-glutamyl Amino Acid	1778	LC/MS Pos Early	1036	2118	251.07	842	636-58-8	C00669	HMDB01049	10165477	3.4036e+06	5.44446e+06	8659019	4.26402e+06	5487577	13241983	5873055	10566403	9855792	6.62142e+06	2.9774e+06	6.49925e+06	4.41382e+06	6.02449e+06	3.42403e+06	6.34532e+06	7.39203e+06	4.97892e+06
557	gamma-glutamyl-epsilon-lysine	Peptide	Gamma-glutamyl Amino Acid	33934	LC/MS Pos Early	100001262	2725	276.155	7015685	17105-15-6		HMDB03869	6941868	4335105	4026625	6.2259e+06	4437104	9845813	8238655	5842303	4342088	4251826	4393174	3198787	4453696	4271947	3205354	2053727	3.6284e+06	3030205	3604701
550	gamma-glutamylglutamate	Peptide	Gamma-glutamyl Amino Acid	36738	LC/MS Pos Early	331	1775	277.103	92865	1116-22-9	C05282	HMDB11737	797272	660288	1.02529e+06	779464	541744	846192	849400	936636	1405911	1520551	895622	545508	538698	519791	760921	1176067	1009056	1007418	692033
551	gamma-glutamylglutamine	Peptide	Gamma-glutamyl Amino Acid	2730	LC/MS Pos Early	1140	1430	276.119	150914	10148-81-9	C05283	HMDB11738	380115	175848	335796	285443	240619	527126	421199	702335	761281	696450	193262	224246	309584	289896	493580	428966	585981	504176	585914
552	gamma-glutamylglycine	Peptide	Gamma-glutamyl Amino Acid	33949	LC/MS Pos Early	100001294	1535	205.082	165527	1948-29-4		HMDB11667	9268922	7920025	14240377	13608528	7084684	9756367	18829100	13166669	22672032	20648868	15635595	11679281	10276484	10103973	9260740	10324168	9691012	9226899	8447878
554	gamma-glutamylisoleucine*	Peptide	Gamma-glutamyl Amino Acid	34456	LC/MS Pos Early	100001485	2940	261.144	14253342			HMDB11170	4477496	3157187	5753716	5210647	3236522	3962683	6983347	5498637	8778187	8153955	5129113	3447718	3222386	2954529	4.13379e+06	4273313	3929494	3428802	3275612
555	gamma-glutamylleucine	Peptide	Gamma-glutamyl Amino Acid	18369	LC/MS Pos Early	1268	2991	261.144	151023	2566-39-4		HMDB11171	8.35921e+06	6742724	12568587	11663347	6228875	7.56996e+06	13474413	9531080	15551029	15692261	11178327	6816527	7379819	6242883	7001215	7364543	6941102	6660561	5401416
558	gamma-glutamylmethionine	Peptide	Gamma-glutamyl Amino Acid	44872	LC/MS Pos Early	100001313	2640	279.101	7009567	17663-87-5		HMDB29155						662499	741743	1053051	1030340	1207529					1172047	1232962	1430191	1003735	1430799
559	gamma-glutamylphenylalanine	Peptide	Gamma-glutamyl Amino Acid	33422	LC/MS Neg	100000491	1825	293.114	111299	7432-24-8		HMDB00594	24363		32598	34318		44083	68736	69775	83778	89501	40586	22230	22591	21338	54304	52488	57625	53698	58232
560	gamma-glutamylthreonine	Peptide	Gamma-glutamyl Amino Acid	33364	LC/MS Pos Early	100001314	1750	249.108	76078708	5652-48-2		HMDB29159	41247076	34589200	60668356	45032240	33975744	40938708	67522272	59760656	80466472	86116224	51822880	33317494	34571328	34530072	37667916	31886494	40768312	25524394	28437276
563	gamma-glutamylvaline	Peptide	Gamma-glutamyl Amino Acid	43829	LC/MS Pos Early	100001126	2700	247.129	7015683	2746-34-1		HMDB11172	17090466	12960205	24866606	23291116	13084250	14293999	28792940	19553412	32918740	33334610	22058584	14963113	15218330	13172426	14202687	16217127	15003151	12618299	11191587
4298	gluconate	Xenobiotics	Food Component/Plant	587	LC/MS Polar	338	2922	195.051	10690	527-07-1	C00257	HMDB00625	1297499	1.04393e+06	1146655	979377	982133	995655	1004073	959686	1388871	1330627	1168214	1385855	1172241	1007449	1868211	1416679	896077	984143	947365
1073	glucose	Carbohydrate	Glycolysis, Gluconeogenesis, and Pyruvate Metabolism	20488	LC/MS Polar	572	2342	179.056	5793	50-99-7	C00031	HMDB00122	677531200	612190848	623903168	497799904	622653632	464286336	435629152	509444256	507860416	611803008	644832832	871496064	774892288	834893568	779278464	895327104	718187264	741713024	790464256
1074	glucose 6-phosphate	Carbohydrate	Glycolysis, Gluconeogenesis, and Pyruvate Metabolism	31260	LC/MS Polar	291	4537	259.022	5958	103192-55-8	C00668	HMDB01401	1252385	1110720	1144651	1451491	1173015	1342453	2318083	1896801	2241788	1710161	811239	440890	765568	679488	639912	463444	835417	987525	693618
1251	glucuronate	Carbohydrate	Aminosugar Metabolism	15443	LC/MS Polar	100000257	3233.3	193.035	444791	207300-70-7	C00191	HMDB00127	2384631	1667157	1691098	3083337	2299915	2136192	3037969	2250423	2111670	1716127	1725746	1389220	2147672	2267033	1872215	1985236	2541603	2416600	2016137
42	glutamate	Amino Acid	Glutamate Metabolism	57	LC/MS Pos Early	561	1500	148.06	611	56-86-0	C00025	HMDB00148	3684562432	3947134720	5106874368	4803217920	3695222528	3063004928	4916547072	4388198912	5104355840	5137451520	5379662848	4874700288	4309460992	3366014720	4760152064	4815349760	4337876992	4280604160	4035203072
51	glutamate, gamma-methyl ester	Amino Acid	Glutamate Metabolism	33487	LC/MS Pos Early	100001103	2170	162.076	68662	1499-55-4;1499-55-4		HMDB61715	85846192	55337488	70701368	98851144	46519648	45735624	103511752	80945344	99720608	108128808	75349432	54143776	90103856	43977596	101406840	77135880	102951264	90892760	81351240
43	glutamine	Amino Acid	Glutamate Metabolism	53	LC/MS Pos Early	563	1291	147.076	5961	56-85-9	C00064	HMDB00641	643569408	387671808	636358272	820382848	621467840	494116096	649983680	830241024	846873152	758530368	612419072	474008448	645189824	467687296	571683840	462858976	711662208	535107296	427345152
1483	glutarate (C5-DC)	Lipid	Fatty Acid, Dicarboxylate	396	LC/MS Polar	339	2900	131.035	743	110-94-1	C00489	HMDB00661	525169	469634	238497	311489	186832	551658	333042		659298	376821	432566	285244	558942	412716	659561	1196363	1347074	1168029	929575
490	glutathione, oxidized (GSSG)	Amino Acid	Glutathione Metabolism	27727	LC/MS Pos Early	448	2667	613.159	65359	103239-24-3	C00127	HMDB03337	24640948	23561536	30050270	32288620	28749508	29533304	36438364	29938180	31136772	29541490	32726344	19353458	20111380	21355358	29776418	14414706	22105908	26739956	19699196
489	glutathione, reduced (GSH)	Amino Acid	Glutathione Metabolism	2127	LC/MS Pos Early	496	2000	308.091	124886	70-18-8	C00051	HMDB00125	56159124	84673496	88330224	202018320	67812272	272102560	399540512	170049184	175666576	91072688	68808768	50337628	64198716	42265448	87345912	21656224	63715680	82524288	66882652
1093	glycerate	Carbohydrate	Glycolysis, Gluconeogenesis, and Pyruvate Metabolism	1572	LC/MS Polar	1052	2070.4	105.019	752	600-19-1	C00258	HMDB00139	1.57409e+06	1.49519e+06	1838793	1449356	1764245	939206	1423555	1353454	1210537	1502700	1535829	1339828	925939	904997	2970389	2014274	1694631	1510831	1209662
2538	glycerol 3-phosphate	Lipid	Glycerolipid Metabolism	43847	LC/MS Pos Early	100000258	580	173.021	754	29849-82-9	C00093	HMDB00126	28019944	30550580	27473388	27743830	21867564	23709386	21135810	22255408	24048662	28615176	25636336	13429981	17689784	11193116	17780194	15232766	16893018	18396988	16026025
1979	glycerophosphoethanolamine	Lipid	Phospholipid Metabolism	37455	LC/MS Polar	100001620	3075	214.049	123874	33049-08-0	C01233	HMDB00114	19421116	18284044	23491626	28054852	24155878	15211606	20280980	23554100	23306710	25745390	34503808	21354826	25426190	18046668	28593458	35406044	25148274	35061896	21682300
2543	glycerophosphoglycerol	Lipid	Glycerolipid Metabolism	48857	LC/MS Polar	100001619	2430	245.043	439964		C03274		4687425	4723066	5162475	6129338	3.29397e+06	4020484	5888892	4547011	6332524	5417621	6.26128e+06	5940137	6578765	5553158	7889738	6840864	6.89035e+06	9014914	6.30122e+06
1981	glycerophosphoinositol*	Lipid	Phospholipid Metabolism	47155	LC/MS Polar	100001621	3850	333.059	167572	16824-65-0			432896	433187	690414	1.02292e+06	389337	658151	944741	555350	1114234	629133	977090	678905	838965	604149	592756	902033	660202	1331807	567864
1975	glycerophosphorylcholine (GPC)	Lipid	Phospholipid Metabolism	15990	LC/MS Pos Early	100000269	672	258.11	71920	28319-77-9	C00670	HMDB00086	1857822464	1659079424	1624103808	1782558720	1944569472	1595420672	1677932288	1950014208	1659885568	1711778560	1338299392	1125887232	1184340224	995572224	1066050944	1242239616	1088498048	1126916864	898815040
1980	glycerophosphoserine*	Lipid	Phospholipid Metabolism	57404	LC/MS Pos Early	100015666	577	260.053	3081457				1122064	1029454	1189766	1881546	1008422	1.15108e+06	1579747	1193181	1307558	1074496	1.83772e+06	817147	1134182	753550	731287	1120810	702297	1023899	586421
1	glycine	Amino Acid	Glycine, Serine and Threonine Metabolism	58	LC/MS Pos Early	340	1375	76.0393	750	56-40-6	C00037	HMDB00123	71575432	62532508	78956712	89527912	60829956	51057984	79005288	78677912	84539280	84757680	130518552	104735376	102694656	75698784	110925568	104912632	104692632	107428856	86596144
2762	glycosyl ceramide (d16:1/24:1, d18:1/22:1)*	Lipid	Hexosylceramides (HCER)	57457	LC/MS Pos Late	100015730	3373	782.65					659792	716894	402354	454166	823449	1183939	728811	856073	416950	644809	381944	210219	279222		212986			218613	94721
2760	glycosyl ceramide (d18:1/20:0, d16:1/22:0)*	Lipid	Hexosylceramides (HCER)	57595	LC/MS Pos Late	100015882	3414	756.635					1128616	1175203	833545	773363	1366200	2048375	1263832	1640190	1.03068e+06	1356982	797625	787446	1.00456e+06	741624	744195	542024	593115	767942	605238
2763	glycosyl ceramide (d18:1/23:1, d17:1/24:1)*	Lipid	Hexosylceramides (HCER)	57448	LC/MS Pos Late	100015751	3667	796.666					181301	222139	195163	98162	329801	496460	199558	355481	210708	219015	222225		330866		190327	127177	122503	316895	158820
2764	glycosyl ceramide (d18:2/24:1, d18:1/24:2)*	Lipid	Hexosylceramides (HCER)	57453	LC/MS Pos Late	100015745	3380	808.666					363010	485184	423460		345481	656088	351678	405532	362506	477316	206551	131147	235943		278472			238327	216158
2739	glycosyl-N-palmitoyl-sphingosine (d18:1/16:0)	Lipid	Hexosylceramides (HCER)	53013	LC/MS Pos Late	100009272	2623	700.572					36200728	38446516	33407226	33398434	39356052	44468096	41028044	39779632	33680456	35281000	28634098	18464338	20666724	22774420	30509550	19007260	21672968	25320164	24350706
2740	glycosyl-N-stearoyl-sphingosine (d18:1/18:0)	Lipid	Hexosylceramides (HCER)	52234	LC/MS Pos Late	100001882	3053	728.604					2468263	2906567	1768902	1.94993e+06	2965793	3618236	2809989	3506336	2141057	2351687	1566773	1244502	1664943	1279530	1341434	829250	1204525	1171529	1.03623e+06
455	guanidinoacetate	Amino Acid	Creatine Metabolism	43802	LC/MS Pos Early	344	1937	118.061	763	352-97-6	C00581	HMDB00128	4907929	6.1641e+06	7004826	17988310	5569185	14673565	22136698	16053193	14668767	10447380	10058536	3698971	6668940	4279389	6913675	4.42811e+06	8752875	6224530	6872210
3798	guanine	Nucleotide	Purine Metabolism, Guanine containing	32352	LC/MS Pos Early	172	2032	152.057	764	73-40-5	C00242	HMDB00132	603787	380024	348596	874847	457641	544961	732596	465730	582345	359819	673508	468162	654902	477781	672870	624067	852908	581847	595397
3797	guanosine	Nucleotide	Purine Metabolism, Guanine containing	1573	LC/MS Neg	1099	1662	282.084	6802	118-00-3	C00387	HMDB00133	45743	55258	72103	71962	40028	33906	55114	34849	55046	72528	200470	109881	141472	114252	119163	143595	126082	154813	99001
3791	guanosine 5'- diphosphate (GDP)	Nucleotide	Purine Metabolism, Guanine containing	2848	LC/MS Neg	346	639	442.017	8977	43139-22-6	C00035	HMDB01201	4393824	5717297	6357277	8303202	6.14066e+06	4542506	6.88886e+06	6.54066e+06	7138079	6338772	8479682	5145846	5598717	4077319	6377949	5734678	6097944	7.34737e+06	5522515
1234	guanosine 5'-diphospho-fucose	Carbohydrate	Nucleotide Sugar	15903	LC/MS Neg	335	755	588.075		15839-70-0			315035	338828	499985	507648	210533	268107	434968	306342	460388	413979	594039	300909	350826	322416	448265	422008	331289	584083	318294
3790	guanosine 5'-triphosphate	Nucleotide	Purine Metabolism, Guanine containing	2847	LC/MS Neg	345	592	521.983	6830	373-49-9	C00044	HMDB01273	5202342	7016695	7.89482e+06	8959268	7.07617e+06	5841926	8839534	7.88515e+06	8.24961e+06	7671379	9154535	5.57004e+06	5532669	4897989	7.01063e+06	6120131	5863373	6972222	5.77012e+06
3958	gulonate*	Cofactors and Vitamins	Ascorbate and Aldarate Metabolism	46957	LC/MS Polar	100001586	2750	195.051	152304	20246-53-1	C00257	HMDB03290	11451703	8943371	7140651	13153011	6334891	8.2792e+06	14066281	8898270	10411239	7600013	6120042	4856196	7158006	4421892	7548135	5955374	8687201	11279910	7312665
2850	heptadecasphingosine (d17:1)	Lipid	Sphingosines	57427	LC/MS Pos Late	100015724	1377	286.274	5283557	6918-48-5			1791690	1665456	1080125	1678989	1081824	1475176	1880457	837736	990848	982361	1143581	1064348	1003026	962438	877861	1.15496e+06	997560	1236749	946197
2849	hexadecasphingosine (d16:1)*	Lipid	Sphingosines	57428	LC/MS Pos Late	100015723	1289	272.258					664098	759663	628035	837797	570473	696118	918876	547456	645067	695035	613320	473109	489985	393304	499259	588167	512044	505658	413095
1638	hexanoylcarnitine (C6)	Lipid	Fatty Acid Metabolism (Acyl Carnitine, Medium Chain)	32328	LC/MS Pos Early	100000781	3358	260.186	6426853	6920-35-0		HMDB00705	836024	978653	1108928	1635575	1010328	772257	1352875	985717	1156405	1024170	1723711	1083033	1025875	911910	1107464	1267330	1076545	1032386	992621
4047	hippurate	Xenobiotics	Benzoate Metabolism	15753	LC/MS Neg	100000014	2106.9	178.051	464	495-69-2	C01586	HMDB00714		36792	57487		63329		49301	42949		58513	41767	36210	46089		29501	34459	32649	44010	28525
67	histidine	Amino Acid	Histidine Metabolism	59	LC/MS Neg	355	755.9	154.062	6274	5934-29-2	C00135	HMDB00177	3392647	1366656	2330363	4155874	2234408	1782430	2838869	2780183	3459509	2683407	2522336	1698538	2144920	1219613	1602319	1674769	2262917	2426095	1266860
4417	histidine betaine (hercynine)*	Xenobiotics	Food Component/Plant	62278	LC/MS Pos Early	100004059	2094	198.124	3083620	534-30-5			59092					492814	626488	680987	645817	787853	95275	60926	85098		1.0056e+06	1271916	1067212	879007	1048165
424	homoarginine	Amino Acid	Urea cycle; Arginine and Proline Metabolism	22137	LC/MS Pos Early	100000961	2882	189.135	9085	156-86-5	C01924	HMDB00670	208588		231272	340920	212172		166266	429273	242790	203994			279758		326871	452708	369157		98428
80	homocarnosine	Amino Acid	Histidine Metabolism	1633	LC/MS Pos Early	41	2960	241.13	10243361	3650-73-5	C00884	HMDB00745	467631	627252	454447	672050	368943	310013	613922	582090	505131	472334	986719	682156	732997	493630	654664	695675	629257	618530	572312
386	homocysteine	Amino Acid	Methionine, Cysteine, SAM and Taurine Metabolism	15128	LC/MS Pos Early	311	2155	136.043	778	454-29-5	C00155	HMDB00742	271769	179619	306419	490036	193506	149772	612136	299598	313831	330534	244520	169347	173960	106573	235814	264219	211945	149508	112070
4420	homostachydrine*	Xenobiotics	Food Component/Plant	33009	LC/MS Pos Early	100001550	1750	158.118	441447	1195-94-4	C08283	HMDB33433	2373850	2659538	2208026	3488839	2484846	1528744	2568800	2480070	2308101	2097570	5180253	3839002	3761287	2639929	4948837	6.11974e+06	4856396	6418914	5103247
441	hydroxyproline	Amino Acid	Urea cycle; Arginine and Proline Metabolism	32306	LC/MS Pos Early	1001	1064	132.065	5810	51-35-4	C01157	HMDB00725	40959608	36433160	46632104	55886908	38819408	34645652	51047824	46728860	52879404	53678448	40347940	42711708	42718564	35608432	48484312	33557604	45427268	43813696	39270816
405	hypotaurine	Amino Acid	Methionine, Cysteine, SAM and Taurine Metabolism	590	LC/MS Polar	358	2763.4	108.013	107812	300-84-5	C00519	HMDB00965	24638018	31172908	35911120	38389192	26088688	19457880	33875468	30629358	35067240	33518812	43603344	35345648	33254404	23401446	34655912	35606820	32098698	38768928	32146284
78	imidazole lactate	Amino Acid	Histidine Metabolism	15716	LC/MS Pos Early	100000263	2040	157.061	793	14403-45-3	C05568	HMDB02320	898914	732383	629370	960539	690499	712581	1060487	1174012	918835	881284	885983	730932	726368	484241	1124638	1.0001e+06	1189724	1142003	1059025
76	imidazole propionate	Amino Acid	Histidine Metabolism	40730	LC/MS Pos Early	100003434	2263	141.066	70630	1074-59-5		HMDB02271	2344438	2153183	2360654	4111967	2575861	2258714	3660838	4.08828e+06	3.39635e+06	3340710	3977418	2801493	3.39606e+06	2317680	4389995	4457190	5263541	5717975	4248346
3737	inosine	Nucleotide	Purine Metabolism, (Hypo)Xanthine/Inosine containing	1123	LC/MS Neg	361	1602.1	267.074	6021	58-63-9	C00294	HMDB00195	167029	89669	149032	166890	57485	65208	132051	57878	81357	142690	218077	195513	262426	216016	222158	346063	474674	397773	181879
3736	inosine 5'-monophosphate (IMP)	Nucleotide	Purine Metabolism, (Hypo)Xanthine/Inosine containing	2133	LC/MS Pos Early	362	650	349.054	8582	4691-65-0	C00130	HMDB00175	828585	108632	373912	1796810	788093	354341	641781	306422	724017	359262	1533357	580911	1381285	567163	640747	1608488	949366	1767614	481282
1951	inositol 1-phosphate (I1P)	Lipid	Inositol Metabolism	43849	LC/MS Polar	370	4785	259.022	440194	573-35-3;106032-59-1	C01177	HMDB00213	171959	207010	248973	448644	169543	318034	726271	413952	611446	338431	147495	47415	133144	104747	71832		117145	138251	126344
1080	Isobar: hexose diphosphates	Carbohydrate	Glycolysis, Gluconeogenesis, and Pyruvate Metabolism	46896	LC/MS Neg	100002180	551	338.989			C00354		19653584	13197456	11591510	13016033	9074293	11038076	22437720	16342709	17055692	20938540	7.98315e+06	6768754	7769963	6372714	11589425	10393750	11150347	10142562	11788977
1287	isocitrate	Energy	TCA Cycle	12110	LC/MS Pos Early	1206	773	210.061	1198	20226-99-7	C00311	HMDB00193	70419	113364	244417		106738	149212	143492		155482	124663	565772	763822	174058	371408	279120	567037		103553	130174
329	isoleucine	Amino Acid	Leucine, Isoleucine and Valine Metabolism	1125	LC/MS Pos Early	376	2800	132.102	6306	73-32-5	C00407	HMDB00172	185252512	72867352	121153352	160271936	109410728	73907048	120153184	100170384	126729408	118666328	96328608	71806776	128940392	67375344	80024400	91576584	113392856	119662256	76338632
306	isovalerylcarnitine (C5)	Amino Acid	Leucine, Isoleucine and Valine Metabolism	34407	LC/MS Pos Early	100001393	3085	246.17	6426851	31023-24-2		HMDB00688	385457	331707	606491	546543	888335	352793	456855	561582	743284	486967	412624	966017	272215	294129	1099949	780247	495480	687223	372820
1299	itaconate	Energy	TCA Cycle	18373	LC/MS Polar	100000455	2969	129.019	811	97-65-4	C00490	HMDB02092	324432384	187794640	139446800	151977280	118546440	543680768	594686144	552697152	623716032	602130752	180334448	114478960	127759736	183006752	782003136	669655360	621672320	906806272	664113280
240	kynurenine	Amino Acid	Tryptophan Metabolism	15140	LC/MS Pos Early	100000265	2739	209.092	161166	2922-83-0	C00328	HMDB00684	230960	116490	244211	244442	262298	112629	181585	170088	211469	172942	177825	131526	255268	162319	165881	132274	143697	148821
1090	lactate	Carbohydrate	Glycolysis, Gluconeogenesis, and Pyruvate Metabolism	527	LC/MS Polar	482	1468.8	89.0244	612	79-33-4	C00186	HMDB00190	401987360	228654064	261018192	380211936	288862048	236316480	422455968	341331584	393788576	386432288	195449232	131252624	274971232	134561360	271572800	170111872	348817088	351023968	273658720
2769	lactosyl-N-palmitoyl-sphingosine (d18:1/16:0)	Lipid	Lactosylceramides (LCER)	53010	LC/MS Pos Late	100009030	2527	862.625		4201-62-1			556735	253367	771079	396445	100559	585481	462713	216877	548410	841716	262014		131191	186150	274664	124867	104358	177278	124010
1645	laurylcarnitine (C12)	Lipid	Fatty Acid Metabolism (Acyl Carnitine, Medium Chain)	34534	LC/MS Pos Late	100001392	1235	344.279	10427569	25518-54-1		HMDB02250	2986701	4565609	5908706	4489302	4486376	2857732	4444958	4643592	4850653	4985693	5768362	4366774	3637541	2675081	3373673	4048494	3031270	3292802	3466243
289	leucine	Amino Acid	Leucine, Isoleucine and Valine Metabolism	60	LC/MS Pos Early	397	2864	132.102		61-90-5			237966544	81211816	115640416	194380656	106686456	91670968	154217232	113027080	147263744	126548504	98229208	66753780	142878448	62033456	81371232	84905152	125222240	122488616	75304120
777	leucylalanine	Peptide	Dipeptide	40010	LC/MS Pos Early	100003179	2801	203.139	259321	7298-84-2		HMDB28922	473750	309806	372326	481366	177924	291906	568767	354374	426047	414634	320806	112638	359246	241727	261782	370790	770346	667363	364198
952	leucylglutamine*	Peptide	Dipeptide	48189	LC/MS Pos Early	100003183	2620	260.161	4305457			HMDB28927	734738	435525	779066	1147481	357569	424559	870906	513928	797875	848047	710987	245196	738324	479325	579232	618698	1240319	1050913	504755
782	leucylglycine	Peptide	Dipeptide	40045	LC/MS Pos Early	100003185	2778	189.123	79070	686-50-0		HMDB28929	652294	421613	570112	910114	455212	393385	832215	495227	562975	553470	837840	374597	790131	530896	622469	672526	1053439	962141	528837
2790	lignoceroyl sphingomyelin (d18:1/24:0)	Lipid	Sphingomyelins	57330	LC/MS Pos Late	100006298	3437	815.7		60037-60-7			9417749	11113125	9083840	12812407	12158104	13523971	10537446	12895709	11088595	12762716	13811174	15107919	21662602	9870112	16314472	17192040	13686591	18607656	11062939
1672	linoleoylcarnitine (C18:2)*	Lipid	Fatty Acid Metabolism (Acyl Carnitine, Polyunsaturated)	46223	LC/MS Pos Late	100003151	1430	424.342	6450015	36816-10-1		HMDB06469	3792269	4135475	5171591	7315949	3255445	2816702	4405949	4687999	6033712	4372354	5479242	3178941	2373465	2607193	2392995	3853613	1683936	2527177	2087149
98	lysine	Amino Acid	Lysine Metabolism	1301	LC/MS Pos Early	407	2850	147.113	5962	56-87-1	C00047	HMDB00182	175210480	102217744	126520888	160210528	105105712	92364400	123913176	126337424	124850696	116931096	224034048	162644048	173399200	119127248	151628928	180878768	159426848	157832944	103975152
1295	malate	Energy	TCA Cycle	1303	LC/MS Neg	409	615.6	133.014	525	6915-15-7	C00149	HMDB00156	86378592	95859992	132779984	133143560	111099272	90805376	156806496	164885728	176255248	151974208	94934832	79646192	73354192	54229344	90840768	90259888	94859928	103507680	85529696
1146	maltose	Carbohydrate	Glycogen Metabolism	15586	LC/MS Polar	913	3329.4	387.114	10991489	6363-53-7	C00208	HMDB00163	594609	496789	604347	401764	344549	380526	307895	277355	483936	594169	550965	637155	681633	677804	566810	746670	675391	713971	823004
1198	mannitol/sorbitol	Carbohydrate	Fructose, Mannose and Galactose Metabolism	46142	LC/MS Polar	100001740	2320	181.072	5780		C00794	HMDB00247	4554790	3.34483e+06	5718785	5053024	3888232	3433855	5408480	4756227	5981674	6347174	4581948	3760711	4959838	3713909	5297497	4396633	5842242	5616742	4583182
4443	mannonate*	Xenobiotics	Food Component/Plant	62864	LC/MS Polar	100003695	2736	195.051	3246006	642-99-9			891724	978931	1284155	1355389	776870	659234	1257982	905306	1266850	1105205	1820020	1360476	1231385	1000896	1610562	1601857	1108473	1790277	1211692
1200	mannose 6-phosphate	Carbohydrate	Fructose, Mannose and Galactose Metabolism	1469	LC/MS Polar	294	4510	259.022	439198	70442-25-0;104872-94-8	C00275	HMDB01078	445385	492373	578667	650345	447109	557496	898562	757338	997510	698778	265451	169959	332283	287977	259980	162967	321948	473492	283507
1649	margaroylcarnitine (C17)*	Lipid	Fatty Acid Metabolism (Acyl Carnitine, Long Chain Saturated)	57512	LC/MS Pos Late	100004054	1424	414.358		106182-29-0		HMDB06210	4105286	4519925	5604009	5017575	4074230	2501622	3988111	4529306	4774225	4627133	5330665	4551342	3503329	2584415	3642353	4210260	3082006	4383388	3164226
1406	mead acid (20:3n9)	Lipid	Long Chain Polyunsaturated Fatty Acid (n3 and n6)	35174	LC/MS Neg	100001472	5650	305.249	5312531	20590-32-3		HMDB10378	291499	302794	162598	406863	239655	249583	220179	214880	297077	115057	307549	143974	192443	103783	138048	270463	200128	40164
375	methionine sulfone	Amino Acid	Methionine, Cysteine, SAM and Taurine Metabolism	44878	LC/MS Pos Early	100004635	1250	182.048	69961	820-10-0			505023	326750	644319	812099	664062	440775	682648	789581	815983	655019	628807	502795	576132	424419	653270	632797	747528	678320	431888
376	methionine sulfoxide	Amino Acid	Methionine, Cysteine, SAM and Taurine Metabolism	18374	LC/MS Pos Early	100000039	1272	166.053	158980	3226-65-1	C02989	HMDB02005	2290490	1703222	1996804	2325532	1371116	1528220	2212802	1774745	2818002	2318173	2114788	1358307	1804067	1134515	1639422	2419010	1581035	1523118	1374517
4557	methyl glucopyranoside (alpha + beta)	Xenobiotics	Food Component/Plant	46144	LC/MS Pos Early	100005864	832	212.113					23702320	19629156	15848394	31956862	17822044	31289764	28832938	21390700	25605934	19166736	13030354	6.55873e+06	17292306	15043638	10886727	9207833	20130448	17630458	14076813
1598	methylmalonate (MMA)	Lipid	Fatty Acid Metabolism (also BCAA Metabolism)	1496	LC/MS Polar	418	3078.4	117.019	487	516-05-2	C02170	HMDB00202	7251651	3502430	4324548	4992397	3326914	10531546	17613892	15440203	15132258	19769292	2085110	1012648	1620455	2022774	13876945	12007350	10751157	10276502	9628504
3890	methylphosphate	Nucleotide	Purine and Pyrimidine Metabolism	37070	LC/MS Pos Early	100001805	544	113	13130	7023-27-0		HMDB61711	7091973	7890184	8348266	10301147	6061134	7245744	10614656	8235586	9876900	9750513	9231703	8491288	7890511	7139184	11588507	12968022	15316628	11196918	9864341
348	methylsuccinate	Amino Acid	Leucine, Isoleucine and Valine Metabolism	15745	LC/MS Polar	2051	2800	131.035	10349	498-21-5		HMDB01844	2421500	1.62695e+06	1165980	1850683	1192845	3535089	4060698	4564947	4164450	4523502	2367264	1155991	1.56608e+06	1750496	7.80479e+06	11928602	6.64602e+06	8942539	6953440
1942	myo-inositol	Lipid	Inositol Metabolism	1124	LC/MS Polar	363	3506.3	225.062	892	87-89-8	C00137	HMDB00211	23864672	25013944	17510360	33670356	38002148	19734076	21630282	32091538	22227232	21998160	91890088	71467712	67945016	50296316	72782528	97488600	80520600	70559496	69464808
1665	myristoleoylcarnitine (C14:1)*	Lipid	Fatty Acid Metabolism (Acyl Carnitine, Monounsaturated)	48182	LC/MS Pos Late	100006051	1316	370.295	90659872	889848-55-9			1988136	3114603	3426651	4271416	2754602	1876514	3.28846e+06	3368682	3500935	2849234	3592950	2351174	1733062	1706276	1901393	3129317	1498192	1.80301e+06	1563609
2780	myristoyl dihydrosphingomyelin (d18:0/14:0)*	Lipid	Dihydrosphingomyelins	57365	LC/MS Pos Late	100009038	2060	677.559				HMDB12085	1112747	1236396	1284140	1239052	1176077	912845	1272691	1311870	1298233	1458625	1.33457e+06	876382	1002088	835689	1309719	1016025	1106779	1478220	1.14048e+06
1646	myristoylcarnitine (C14)	Lipid	Fatty Acid Metabolism (Acyl Carnitine, Long Chain Saturated)	33952	LC/MS Pos Late	100001270	1350	372.311	6426854	18822-89-4		HMDB05066	23621284	27986204	37023544	39398628	27078122	16827900	32392730	29780788	32377726	30213780	51466672	35919488	27336450	22141264	31362848	41185088	24752776	34092224	25145858
129	N,N,N-trimethyl-5-aminovalerate	Amino Acid	Lysine Metabolism	57687	LC/MS Pos Early	100015962	2186	160.133					6430109	7370076	8679787	11931919	6413103	4545376	8995981	6635256	8.3241e+06	8104964	16913184	12330714	11631297	8097840	10528690	12739649	9091588	12012880	8886114
447	N,N,N-trimethyl-alanylproline betaine (TMAP)	Amino Acid	Urea cycle; Arginine and Proline Metabolism	62947	LC/MS Pos Early	100020217	2470	229.155					1771671	1758881	1552679	4.04915e+06	2503877	1515142	2340819	2022562	2200074	1582727	6.10249e+06	5282709	4.19856e+06	3259729	3081298	4.607e+06		3.49302e+06
109	N6,N6,N6-trimethyllysine	Amino Acid	Lysine Metabolism	1498	LC/MS Pos Early	189	2825	189.16	440120	23284-33-5	C03793	HMDB01325	2913477	1983203	1969709	2.76572e+06	1.456e+06	1677029	2480510	2182209	2.05145e+06	1.95805e+06	7295094	4.17001e+06	4076080	2745386	3922028	5503563	3592441	4465105	2944408
1279	N6-carboxymethyllysine	Carbohydrate	Advanced Glycation End-product	36713	LC/MS Pos Early	100001768	2500	205.118	123800	5746-04-03			443659	604496	625900	724420	633067	297937	724829	642600	603566	703757	1146327	180967	605947	305256	612460	940366	667318	545778	420449
107	N6-methyllysine	Amino Acid	Lysine Metabolism	62860	LC/MS Pos Early	100003415	2831	161.129	164795	1188-07-4	C02728	HMDB02038	452013	438248	473219	574967	463078	338789	457712	533772	589521	563759	629968	431747	398482	272198	607217	566430	504036	553080	468129
30	N-acetylalanine	Amino Acid	Alanine and Aspartate Metabolism	1585	LC/MS Polar	1110	1564.8	130.051	88064	97-69-8	C02847	HMDB00766	3796659	3.75388e+06	4943849	4960939	3523207	3191659	5657264	4837835	5677812	5912053	9194463	6500744	6.5982e+06	4697188	8031798	7.72256e+06	7202679	8834757	5993813
40	N-acetylasparagine	Amino Acid	Alanine and Aspartate Metabolism	33942	LC/MS Pos Early	100001257	785	175.071	99715	4033-40-3		HMDB06028	110922	166200	125412	93650	86265	109856	203808	179159	175697	183046	331772	317736	307126	177254	253701	258982	260724	328573	242125
36	N-acetylaspartate (NAA)	Amino Acid	Alanine and Aspartate Metabolism	22185	LC/MS Polar	100000787	3143	174.041	65065	997-55-7;997-55-7	C01042	HMDB00812	54112096	55810984	74340376	71294768	41679820	47078592	71895184	55114304	69620328	62215996	109389224	71865216	68131696	54444024	46222308	58221068	46890864	62410716	39654356
392	N-acetylcysteine	Amino Acid	Methionine, Cysteine, SAM and Taurine Metabolism	1586	LC/MS Pos Early	1107	1416	164.038	12035	616-91-1	C06809	HMDB01890	487538	584882	496549	479517	353830	257150	469230	574101	463237	590455	961452	876515	798072	630427	1067256	857766	656980	1167729	1074679
1257	N-acetyl-glucosamine 1-phosphate	Carbohydrate	Aminosugar Metabolism	15741	LC/MS Polar	1212	4052	300.049	440364	31281-59-1	C04256	HMDB01367	358100	425937	258863	479955	324040	289541	496727	353379	350984	240022	348508	273758	371670	252698	189229	188431	345663	339188	235621
1256	N-acetylglucosamine 6-phosphate	Carbohydrate	Aminosugar Metabolism	15107	LC/MS Polar	1213	4114	300.049	439219	102029-88-9	C00357	HMDB02817	1301581	604030	698915	1278060	666451	694219	1485848	949203	1248719	874645	433315	337438	623414	433399	423393	409228	676827	668337	494346
1277	N-acetylglucosamine/N-acetylgalactosamine	Carbohydrate	Aminosugar Metabolism	46539	LC/MS Pos Early	100006435	715	222.097	24139			HMDB00215	2429482	2165595	2997638	4276612	2460236	2915843	3664589	2519969	2981749	2202515	2581668	3147260	4274951	3610503	2710493	3132183	4.12794e+06	4053152	3055195
1274	N-acetylglucosaminylasparagine	Carbohydrate	Aminosugar Metabolism	48149	LC/MS Pos Early	1215	1212	336.14	123826	2776-93-4	C04540	HMDB00489	3462330	3140039	6539265	6161669	3455912	2953627	7205894	3648862	6081668	5696294	8723617	3521859	3855100	3469496	5196240	4984054	3464463	6084405	3251387
45	N-acetylglutamate	Amino Acid	Glutamate Metabolism	15720	LC/MS Pos Early	100000282	1050	190.071	70914	5817-08-03	C00624	HMDB01138	3.42738e+06	3358765	3.69499e+06	3976493	2643073	2775754	4197324	3343304	3.90953e+06	3746902	5212448	3.87748e+06	3552443	2722822	3317645	3560074	3034573	3.58827e+06	2974197
46	N-acetylglutamine	Amino Acid	Glutamate Metabolism	33943	LC/MS Pos Early	100001253	845	189.087	182230	2490-97-3	C02716	HMDB06029	3379883	3929581	4271791	4932383	3295581	3361120	4970953	4204561	5243651	4715797	5739193	5137087	4763501	3827148	4611314	4158279	4703614	5798830	4573999
2	N-acetylglycine	Amino Acid	Glycine, Serine and Threonine Metabolism	27710	LC/MS Pos Early	100001006	826	118.05	10972	543-24-8		HMDB00532	529603	271900	220067	170184	478494	408413	372817	450726	420154	721356	515618	583323	489379	379082	505435	549243	461093	549890	636251
331	N-acetylisoleucine	Amino Acid	Leucine, Isoleucine and Valine Metabolism	33967	LC/MS Neg	100001276	2325	172.098	306109	3077-46-1		HMDB61684			34509.9			18050.4	22941.2	26515.6	18944.4	26451.5	76478	36299	42665	36033.2	47805	94455	29913.2	53401
469	N-acetyl-isoputreanine	Amino Acid	Polyamine Metabolism	62309	LC/MS Pos Early	100020487	2305	203.139	131802901				1170467	1327847	1405341	1959879	1025819	1.1116e+06	1.5133e+06	1492823	1437090	1671955	2335864	1.75466e+06	1816615	1240804	1436230	655201	1.62401e+06	1720312	1179441
290	N-acetylleucine	Amino Acid	Leucine, Isoleucine and Valine Metabolism	1587	LC/MS Neg	1082	2400	172.098	70912	1188-21-2	C02710	HMDB11756			54227.3			47128.2	65410.5	62359.2	66024.5	53556.2	101341	50656	67283	57747.2	68633.6	68396	80943.3	45666
372	N-acetylmethionine	Amino Acid	Methionine, Cysteine, SAM and Taurine Metabolism	1589	LC/MS Neg	1083	1787	190.054	448580	65-82-7	C02712	HMDB11745	1283073	1054322	1.68447e+06	1657824	1207398	1067068	1.93854e+06	1761979	2159107	2055194	1989114	1589063	1.6225e+06	1240031	1599543	1405906	1661310	1898459	1246905
377	N-acetylmethionine sulfoxide	Amino Acid	Methionine, Cysteine, SAM and Taurine Metabolism	45428	LC/MS Pos Early	100005463	880	208.064	193368	108646-71-5			128827	68721	83954	74820		58881	101594		154429	183157	146874	79352	191537	77402	160352	173610	130809	109160	92384
1263	N-acetylneuraminate	Carbohydrate	Aminosugar Metabolism	32377	LC/MS Pos Early	1162	660	310.113	439197	131-48-6	C00270	HMDB00230	157575744	154017360	235300352	176429072	134735520	135418896	183411520	150994480	206373184	208877456	240997728	189359232	200527088	193853552	197946096	173128704	145406288	177181568	147365696
465	N-acetylputrescine	Amino Acid	Polyamine Metabolism	37496	LC/MS Pos Early	192	2230	131.118	122356	18233-70-0	C02714	HMDB02064	214486	206077	357189	264637	107275	287897	603795	408714	563457	534823	61157		76836		97255		76891	102576	66116
10	N-acetylserine	Amino Acid	Glycine, Serine and Threonine Metabolism	37076	LC/MS Pos Early	100001851	800	148.06	65249	97-14-3		HMDB02931	11287046	9964513	11579658	11142838	8576486	9411832	12887075	9135488	11166357	12295301	24799248	20231566	20133374	16765734	18501650	16815204	17997366	20828700	17454182
408	N-acetyltaurine	Amino Acid	Methionine, Cysteine, SAM and Taurine Metabolism	48187	LC/MS Neg	100005466	800	166.018	159864				1879762	2192543	3660383	2466878	1729091	1697680	2719205	2529518	3618306	3520518	3547737	2413740	1921239	1529229	3044933	2394484	1910174	2899901	2.08958e+06
17	N-acetylthreonine	Amino Acid	Glycine, Serine and Threonine Metabolism	33939	LC/MS Neg	100001274	821.6	160.061	152204	17093-74-2		HMDB62557	556398	641886	997275	1189215	572037	521497	970809	770998	1.01512e+06	1025416	1766724	1050395	983124	661624	1176752	1411074	995208	1442487	820503
355	N-acetylvaline	Amino Acid	Leucine, Isoleucine and Valine Metabolism	1591	LC/MS Neg	1084	1704	158.082	66789	96-81-1		HMDB11757	44473	49425	46637	57504	50056	48670	58890	42778	58074	70196	120749	85970	85701	55208	92372	73030	58101	101206	82263
3914	NAD+	Cofactors and Vitamins	Nicotinate and Nicotinamide Metabolism	5278	LC/MS Neg	1310	1434	662.102	5893	53-84-9	C00003	HMDB00902	10821611	12483006	14558746	18322092	14236989	10350659	15091048	14563413	15657353	13692997	14840294	11582956	12056440	9657739	13880652	12622651	13470827	14791121	11517676
3915	NADH	Cofactors and Vitamins	Nicotinate and Nicotinamide Metabolism	31475	LC/MS Neg	428	1540	664.117	439153	58-68-4;606-68-8	C00004	HMDB01487	3136962	2920373	3126650	3534053	3082903	2149263	3547714	3.45354e+06	3389332	3370762	3806085	3163306	3155579	2163788	3735891	3981642	3337094	4197875	3017709
1376	nervonate (24:1n9)*	Lipid	Long Chain Monounsaturated Fatty Acid	52674	LC/MS Neg	100001231	6804	365.342	5281120	506-37-6	C08323	HMDB02368	3400995	2624653	185937	672927	923792	2519418	2353513	614518	276072	954322	1339487	88278	1.90028e+06	1000878	1895273	1629877	1502789		431667
373	N-formylmethionine	Amino Acid	Methionine, Cysteine, SAM and Taurine Metabolism	2829	LC/MS Neg	194	1543.8	176.039	439750	4289-98-9	C03145	HMDB01015	141411	119797	170900	186248	146812	116662	183772	206774	203530	194643	211308	187385	178875	121011	174337	193176	202607	234456	148419
1278	N-glycolylneuraminate	Carbohydrate	Aminosugar Metabolism	37123	LC/MS Pos Early	100001491	636	326.108	123802	1113-83-3	C03410	HMDB00833	23761952	27623462	30640386	34837880	27523302	22774170	31744352	28834388	32005576	27528088	58032512	39286912	43117760	36868316	35349032	33824820	29140606	36174548	26419700
3910	nicotinamide	Cofactors and Vitamins	Nicotinate and Nicotinamide Metabolism	594	LC/MS Pos Early	432	1942	123.055	936	98-92-0	C00153	HMDB01406	10981257	5985157	8613450	9093855	9046217	6919861	10503438	9683409	10298033	10557815	10232232	8765093	10090421	6795854	11972678	10313174	12876396	11440342	9587468
3912	nicotinamide ribonucleotide (NMN)	Cofactors and Vitamins	Nicotinate and Nicotinamide Metabolism	22152	LC/MS Pos Early	1312	766	335.064	14180	1094-61-7	C00455	HMDB00229	409984	373991	562499	727700	728276	503374	648985	543971	648207	444734	707079	754235	616773	706762	841099	678570	716584	615440	713287
3913	nicotinamide riboside	Cofactors and Vitamins	Nicotinate and Nicotinamide Metabolism	33013	LC/MS Pos Early	100001310	2040	255.098	439924	1341-23-7	C03150	HMDB00855	1346270	1135121	1356584	1292934	982021	972301	1609269	1096752	1269364	1304581	2366520	1656567	1.94095e+06	1537944	2602150	2346011	1860415	2503201	1894873
57	N-methyl-GABA	Amino Acid	Glutamate Metabolism	39577	LC/MS Pos Early	100003152	2109	118.086	70703	1119-48-8	C15987		14088439	13903694	12721410	24809660	12334126	8614709	14751708	13568512	11086485	12917204	30690184	23881750	23152794	17162760	25889176	33443252	23441254	28785000	23738084
446	N-methylproline	Amino Acid	Urea cycle; Arginine and Proline Metabolism	37431	LC/MS Pos Early	100001956	1335	130.086	557	475-11-6			2194870	1357611	1561214	1711035	1401008	922436	1336084	1285318	1297460	1332627	2565085	1920778	2180860	2097134	2327460	1218805	2399940	1957046	1522938
1915	N-oleoyltaurine	Lipid	Endocannabinoid	39732	LC/MS Neg	100003119	5610	388.253	6437033	52514-04-2			434328	592157	336325	854437	346186	419234	640877	562898	808836	641352	626214	466722	485172	267353	629009	499324	426916	181448	112952
1642	nonanoylcarnitine (C9)	Lipid	Fatty Acid Metabolism (Acyl Carnitine, Medium Chain)	61775	LC/MS Pos Late	100006620	1003	302.233				HMDB13288	179490	198915	273441	254323	296698	159307	194007	242241	386050	161157	323526	161595	116692	134633	296511	202527	212411	152020	187127
2714	N-palmitoyl-sphingadienine (d18:2/16:0)*	Lipid	Ceramides	57416	LC/MS Pos Late	100015609	2490	536.504					1328434	895092	1.00354e+06	759989	590026	862647	1.03077e+06	930895	1122655	1176346	1.04563e+06	639608	850574	1081634	1123695	759053	871461	995870	905693
2696	N-palmitoyl-sphinganine (d18:0/16:0)	Lipid	Dihydroceramides	52604	LC/MS Pos Late	100009028	3090	540.535	5283572	5966-29-0		HMDB11760	4347463	2365261	4587600	1891263	1537053	4169533	2358113	2756630	4857777	5501890	1833746	1074490	1483138	1974571	1975387	618363	1203269	1.20929e+06	1060526
2704	N-palmitoyl-sphingosine (d18:1/16:0)	Lipid	Ceramides	44877	LC/MS Pos Late	1518	2893	538.519	5283564	24696-26-2		HMDB04949	72295256	44503524	76909200	46762132	33563012	68786960	50644232	50511768	73498544	85504176	48453024	23251140	34695784	43928448	46627100	22815064	30058816	39741596	28551128
2708	N-stearoyl-sphingosine (d18:1/18:0)*	Lipid	Ceramides	54979	LC/MS Pos Late	1547	3392	566.551	5283565	104404-17-3		HMDB04950	4298259	2.62605e+06	5550221	2620851	2409184	5393630	3476603	3.67899e+06	6239611	7288997	2063781	1098883	1603339	1867646	2165768	650957	1141489	1426357	889528
1916	N-stearoyltaurine	Lipid	Endocannabinoid	39730	LC/MS Neg	100003240	5782	390.268	168274	63155-80-6			925501	938236	665742	1258840	746664	679350	980601	893645	1294764	1085597	1225614	1041469	1053783	525357	1131375	872063	776000	368292	202900
1641	octanoylcarnitine (C8)	Lipid	Fatty Acid Metabolism (Acyl Carnitine, Medium Chain)	33936	LC/MS Pos Late	100001247	950	288.217	123701	3671-77-0	C02838	HMDB00791	1111935	1034659	1199796	1366966	1323856	770764	1592845	1306692	1463513	1333300	1488657	993689	937385	733463	927923	1034140	1005426	977097	908224
1902	oleoyl ethanolamide	Lipid	Endocannabinoid	38102	LC/MS Pos Late	1137	1661	326.305	5283454	11-58-0;111-58-0		HMDB02088	1702204	2.04738e+06	2025941	1863776	1561953	1450953	2364650	1.97897e+06	1949062	1936719	2050536	1.89173e+06	1425840	1360068	1899946	2647705	1621618	2.01704e+06	1742695
2634	oleoyl-arachidonoyl-glycerol (18:1/20:4) [2]*	Lipid	Diacylglycerol	54961	LC/MS Pos Late	100010937	2990	660.556				HMDB07228	814753	869541	1157001	1485618	993975	1218298	1142460	1247627	1823647	1619096	448832		327942	73200	256946	136009	214788	133908
1667	oleoylcarnitine (C18)	Lipid	Fatty Acid Metabolism (Acyl Carnitine, Monounsaturated)	35160	LC/MS Pos Late	100001501	1423	426.358	6441392	38677-66-6		HMDB05065	44120380	42450548	52937688	78693880	43326604	26703780	46982164	48080632	51436724	43120520	62417472	45778700	42387660	26239012	32996880	56595752	35843492	46751308	31062356
1715	oleoylcholine	Lipid	Fatty Acid Metabolism (Acyl Choline)	53260	LC/MS Pos Late	100009331	1449	368.352					305863	725152	854304	412044	414450	461262	509634	627685	698576	649280	423363	337017	136096	165478	138006	256729	123856	121127	102030
2621	oleoyl-linoleoyl-glycerol (18:1/18:2) [2]	Lipid	Diacylglycerol	46799	LC/MS Pos Late	100002990	3223	636.556		104346-53-4		HMDB07219	251896	198374	267470	419303	186034	303098	372622	480215	464316	341335							121016
2618	oleoyl-oleoyl-glycerol (18:1/18:1) [2]*	Lipid	Diacylglycerol	54946	LC/MS Pos Late	100010919	3695	638.572				HMDB07218	209993	483706	393273	906456		498209		608915		576466			110336					99531
199	O-methyltyrosine	Amino Acid	Tyrosine Metabolism	37451	LC/MS Pos Early	100002078	2790	196.097	76957	1080-06-4			1573867	1513536	1592533	2306472	1460242	1173029	1739181	1533520	1729038	1704652	2127919	1578912	1959263	1355877	2158139	2505845	2539171	2712316	1.87775e+06
504	ophthalmate	Amino Acid	Glutathione Metabolism	34592	LC/MS Pos Early	100001311	2085	290.135	7018721	495-27-2		HMDB05765	8123214	6426962	11013536	11029735	6280305	8115258	15669488	12342027	18464796	17467090	9038315	5832053	6108770	5175268	7148592	7471313	6946733	6224879	5374842
418	ornithine	Amino Acid	Urea cycle; Arginine and Proline Metabolism	1493	LC/MS Pos Early	444	2800	133.097	6262	3184-13-2	C00077	HMDB03374	7565721	4831514	5135155	7.11778e+06	4195697	3826540	5487760	6123594	5115668	5.72352e+06	10549321	6694738	9545958	5090169	6396622	2547274	7385014	6369249	4783151
3819	orotate	Nucleotide	Pyrimidine Metabolism, Orotate containing	1505	LC/MS Polar	445	1638.1	155.01	967	50887-69-9	C00295	HMDB00226	492053	452754	1348876	717264	731745	436003	1461876	950485	1168066	1484426	691115	601120	327318	188793	911450	1151928	1104146	729364	870193
3821	orotidine	Nucleotide	Pyrimidine Metabolism, Orotate containing	35172	LC/MS Polar	100001416	2250	287.052	92751	314-50-1		HMDB00788	4746723	6410093	10266789	13798360	5445050	3810698	11683141	5626003	10158352	9547760	18035038	18707058	19023772	12060666	16319594	22204436	19718408	21379612	17944532
5208	O-sulfo-L-tyrosine	Xenobiotics	Chemical	45413	LC/MS Neg	100005384	990	260.023	514186				107273	57105	100596	120886	61622	83310	130175	99994	146195	121119	73315	50754	53898	52963	75035	70567	59083	78082	62349
1666	palmitoleoylcarnitine (C16:1)*	Lipid	Fatty Acid Metabolism (Acyl Carnitine, Monounsaturated)	53223	LC/MS Pos Late	100009406	1357	398.327	71464547				15258723	17323072	20883512	33598760	17366848	11106518	21536246	22621364	23939784	19071518	21280424	14347132	12319371	9040429	12541433	19740504	11592552	15427106	10503853
1716	palmitoloelycholine	Lipid	Fatty Acid Metabolism (Acyl Choline)	53257	LC/MS Pos Late	100009334	1385	340.321					171756	771319	882860	500440	380675	360872	432728	639921	656231	487963	280781	316629	89423		165182	341035		147923
2781	palmitoyl dihydrosphingomyelin (d18:0/16:0)*	Lipid	Dihydrosphingomyelins	52434	LC/MS Pos Late	100008954	2290	705.591	9939965				56086388	59022328	56949680	62107556	62529464	51097328	56103248	66842028	55908116	59937932	55854756	36640880	46292148	39079360	50063352	37424952	46095304	45821232	43997336
1905	palmitoyl ethanolamide	Lipid	Endocannabinoid	38165	LC/MS Pos Late	1489	1643	300.29	4671	544-31-0	C16512	HMDB02100	2524395	2973671	2743957	2403340	2348999	2379923	2860543	2324461	2508398	2452788	2566701	2207162	2208556	1817999	2.49791e+06	2676290	2123948	2561389	2336079
2785	palmitoyl sphingomyelin (d18:1/16:0)	Lipid	Sphingomyelins	37506	LC/MS Pos Late	100002107	2168	703.575	9939941	6254-89-3			601131456	625462272	638423424	635768576	568286912	615329344	695435008	619831936	634045312	638427200	625546880	490569984	573445696	575949824	665828864	538999040	581839296	627054080	582540992
2609	palmitoyl-arachidonoyl-glycerol (16:0/20:4) [2]*	Lipid	Diacylglycerol	54958	LC/MS Pos Late	100010925	3015	634.54				HMDB07112	721500	832266	943387	896733	810040	1148940	991005	1150082	1518080	1201894	572262		331858	105849	288404		288895	316379
1648	palmitoylcarnitine (C16)	Lipid	Fatty Acid Metabolism (Acyl Carnitine, Long Chain Saturated)	44681	LC/MS Pos Late	100000776	1425	400.342	461	6865-14-1	C02990	HMDB00222	121765792	130990480	168631056	179459968	133803528	77692200	134115232	129331632	149852752	155182880	229852848	182348832	135073568	113139696	155708928	198771216	121284832	184850944	127049848
1714	palmitoylcholine	Lipid	Fatty Acid Metabolism (Acyl Choline)	52944	LC/MS Pos Late	100009233	1482	342.337	151731				864116	1937110	2231419	778148	974588	1062328	1169462	1454885	1715152	1588387	1082056	1113109	400358	527109	661496	839853	476595	527102	383234
2602	palmitoyl-linoleoyl-glycerol (16:0/18:2) [2]*	Lipid	Diacylglycerol	52634	LC/MS Pos Late	100009055	3197	610.54				HMDB07103	465998	400109	535867	499551	465933	570138	637161	526735	627320	579676	349554		229267	112557	206711	136757	160975
2600	palmitoyl-oleoyl-glycerol (16:0/18:1) [2]*	Lipid	Diacylglycerol	54942	LC/MS Pos Late	100010917	3695	612.556			C13861	HMDB07102	852677	914484	1.0234e+06	1674950	1253395	1306109	1421088	1506166	1504209	1636536	602982		403624					581226
2596	palmitoyl-palmitoyl-glycerol (16:0/16:0) [2]*	Lipid	Diacylglycerol	54990	LC/MS Pos Late	100010948	3734	586.54				HMDB07098	370100	308145	423551	506324	401619	619294	540821	562759	643690	606707	334744	124736	350323	187202	395506	175175	153730	386010
2816	palmitoyl-sphingosine-phosphoethanolamine (d18:1/16:0)	Lipid	Ceramide PEs	62984	LC/MS Pos Late	100021162	2207	661.528					605405	478645	716103	674643	692152	582472	670271	556566	646756	760545	575577	339806	459319	381632	729669	350661	402635	634846	465905
3939	pantothenate (Vitamin B5)	Cofactors and Vitamins	Pantothenate and CoA Metabolism	1508	LC/MS Pos Early	1024	1667	220.118	6613	137-08-6	C00864	HMDB00210	41232836	29559918	49916792	50983660	32397548	32575552	51322992	37135896	51214616	46823536	35584328	31966728	34984660	31065012	44305284	26530710	39766072	41404348	28706012
4124	p-cresol sulfate	Xenobiotics	Benzoate Metabolism	36103	LC/MS Neg	100001315	2890	187.007	4615423	3233-57-7		HMDB11635	23813	18427	35323	44954	37439		43543	29461	38080	32575	20910	26432	27063	19611		25160	28704	31778
1647	pentadecanoylcarnitine (C15)*	Lipid	Fatty Acid Metabolism (Acyl Carnitine, Long Chain Saturated)	57522	LC/MS Pos Late	100015842	1362	386.327					5581060	7154872	9654001	8970258	7272825	4.12912e+06	7645762	8.33312e+06	8663570	8166929	12001694	8.1315e+06	5652049	4849349	7040424	8033251	4975098	7.48745e+06	6102531
5303	phenol red	Xenobiotics	Chemical	36817	LC/MS Neg	100001724	3665.9	353.049	4766	143-74-8	C12600		669816	435922	977221	797387	840834	416470	503167	710342	857478	826014	492475	565715	729418	596519	504079	554131	629460	545774	453200
172	phenol sulfate	Amino Acid	Tyrosine Metabolism	32553	LC/MS Neg	100001510	2156	172.991	74426	937-34-8	C02180	HMDB60015			19941				23210				46655	44523	34213		28796	27908	36281	33582
1040	phenylacetylglycine	Peptide	Acetylated Peptides	33945	LC/MS Neg	100001275	2375	192.067	68144	500-98-1	C05598	HMDB00821			42689	33845	36330		22424	22217	33517		30012		41496			28820	40446	36967	19014
130	phenylalanine	Amino Acid	Phenylalanine Metabolism	64	LC/MS Pos Early	460	2878	166.086	6140	63-91-2	C00079	HMDB00159	162941024	54123728	80316768	129525400	74943056	60992616	107291696	78228616	101232048	90224224	64871760	44534020	93546768	41470344	54253656	57268016	80719504	78548008	50461368
831	phenylalanylalanine	Peptide	Dipeptide	41374	LC/MS Pos Early	100003589	2909	237.123	5488196	3918-87-4			551549	393897	691315	737263	535845	272057	642170	469326	623205	741215	1065254	440154	819042	538520	1057127	797568	1154229	1512822	698967
836	phenylalanylglycine	Peptide	Dipeptide	41370	LC/MS Pos Early	100003588	2898	223.108	98207	721-90-4		HMDB28995	458853	165552	177393	372139	131403	195638	475875	242132	322990	267725	207608	80311	279342	121983	148653	169416	514680	293742	219210
1310	phosphate	Energy	Oxidative Phosphorylation	42109	LC/MS Pos Early	461	576	98.9842	1061	7664-38-2	C00009	HMDB01429	189714640	185832032	182559136	180569856	172035712	131698840	157285840	171378944	166367008	183268896	208936624	216635184	205799584	185464288	210099152	231021232	216635456	218992592	195861792
1972	phosphocholine	Lipid	Phospholipid Metabolism	34396	LC/MS Pos Early	267	700	184.073	1014	72556-74-2	C00588	HMDB01565	212404176	380061824	445018880	383267776	245451552	175191040	338266368	254811040	357578592	410637248	538549888	603008512	363577184	321470688	562768192	780872256	428898560	501100864	465124800
1088	phosphoenolpyruvate (PEP)	Carbohydrate	Glycolysis, Gluconeogenesis, and Pyruvate Metabolism	597	LC/MS Neg	463	587.3	166.975	1005	10526-80-4	C00074	HMDB00263	617156	738460	938014	756621	720258	570025	669016	804694	641362	989083	871779	636037	667396	660996	1084156	853340	910820	692274	830896
1977	phosphoethanolamine (PE)	Lipid	Phospholipid Metabolism	1600	LC/MS Neg	1026	638	140.012	1015	1071-23-4	C00346	HMDB00224	44359756	47655128	54853428	57921472	44240684	41348952	56602160	49864376	53040956	51247972	83888336	59020568	61159736	48893344	67253664	65160512	63428472	72397928	58366680
2693	phytosphingosine	Lipid	Sphingolipid Synthesis	1510	LC/MS Pos Late	469	1367	318.3	122121	554-62-1	C12144	HMDB04610	564073	334424	346231	566064	212784	502863	649624	291527	320567	298385	213070	133268	167702	104436	192121	179406	191082	316622	183012
4175	piperidine	Xenobiotics	Food Component/Plant	38183	LC/MS Pos Early	100002398	2500	86.0964	8082	110-89-4	C01746	HMDB34301	30536396	28926236	36156312	30289220	31686456	17604648	19843432	27422918	29118074	28652430	33837376	22004478	19790408	34375840	23989550	23282940	8800012	17463982	8427126
426	proline	Amino Acid	Urea cycle; Arginine and Proline Metabolism	1898	LC/MS Pos Early	480	1603	116.071	145742	147-85-3	C00148	HMDB00162	662171456	431942368	485208128	681409856	470599680	416181376	662268288	546709376	594846976	517490528	494675936	447656544	537931072	389209536	424890048	432247680	501676288	475364416	364801376
443	prolylhydroxyproline	Amino Acid	Urea cycle; Arginine and Proline Metabolism	35127	LC/MS Pos Early	100001167	2128	229.118	11673055	18684-24-7		HMDB06695	1970297	1535661	1688766	3.39766e+06	1.27572e+06	939858	2.39763e+06	2.75577e+06	3057927	2711775	1011458	863212	1066004	638052	675433	1226603	1130622	860119	806994
1595	propionylcarnitine (C3)	Lipid	Fatty Acid Metabolism (also BCAA Metabolism)	32452	LC/MS Pos Early	100001162	2590	218.139	107738	17298-37-2	C03017	HMDB00824	11704337	13324488	14610627	25339942	9907596	15273252	25481406	17321000	28519616	24890630	30310150	14931582	17019878	18554816	48536944	58408464	39108800	63788904	37562896
3833	pseudouridine	Nucleotide	Pyrimidine Metabolism, Uracil containing	33442	LC/MS Neg	821	1100	243.062	15047	1445-07-4	C02067	HMDB00767	138857	69400	118980	153972	117099	81050	124401	115312	119230	128892	107976	73954	144011	87791	99925	86872	126469	128519	106402
3993	pterin	Cofactors and Vitamins	Pterin Metabolism	43023	LC/MS Pos Early	100004216	1805	164.057	73000	22363-60-4	C00715	HMDB00802	2057123	2716536	1785744	2528592	2.05117e+06	2638735	3053315	3959883	2916161	3290392	2134625	1.77929e+06	2208594	1405019	6768433	4999745	5699437	5.81942e+06	6811603
464	putrescine	Amino Acid	Polyamine Metabolism	1408	LC/MS Pos Early	49	3027	89.1073	1045	110-60-1	C00134	HMDB01414	2402167	2305271	3.56332e+06	2366630	1427569	2298937	3.43667e+06	3196795	4746764	4.13898e+06	1166029	1650757	1181189	983156	1064628	1399191	1054312	1000736	910207
4043	pyridoxal phosphate	Cofactors and Vitamins	Vitamin B6 Metabolism	5331	LC/MS Pos Early	492	1367	248.032	1051	41468-25-1	C00018	HMDB01491	3266956	3904142	3270054	3318873	2649663	3076430	3.93194e+06	3134426	3562808	3310869	5494199	4809381	4459203	3584601	4961027	5932979	4905382	4854758	5038481
4041	pyridoxamine	Cofactors and Vitamins	Vitamin B6 Metabolism	2150	LC/MS Pos Early	568	2975	169.097	1052	58052-48-5	C00534	HMDB01431	76176			62545		63100	124281	107230	119676	70418	137564		87927	52117	91402		237753	111554	53355
4039	pyridoxine (Vitamin B6)	Cofactors and Vitamins	Vitamin B6 Metabolism	608	LC/MS Neg	936	1657	168.067	1054	58-56-0	C00314	HMDB02075	81771	68366	126196	158546	102473	39166	60461	71544	85292	108827			33662	34380			44730
4040	pyridoxine phosphate	Cofactors and Vitamins	Vitamin B6 Metabolism	57553	LC/MS Pos Early	494	1082	250.048	1055	447-05-2	C00627	HMDB01319	5155378	5646184	7743459	18517628	7819979	3.57869e+06	6912404	5.95592e+06	6054121	5481174	2323680	1737369	2068493	1088061	2025935	4968118	2129629	1.74511e+06	1497976
52	pyroglutamine*	Amino Acid	Glutamate Metabolism	46225	LC/MS Pos Early	100001540	1900	129.066	134508	2353-44-8			20691902	20273460	21583160	30865884	24213418	18050368	23985350	26856120	22591016	24858788	51328832	39772944	44211480	32982114	45366816	48717880	47406960	52928212	46647912
1089	pyruvate	Carbohydrate	Glycolysis, Gluconeogenesis, and Pyruvate Metabolism	48990	LC/MS Polar	823	1083	87.0088	1060	127-17-3	C00022	HMDB00243	2602158	3140263	4569820	3.87976e+06	2950726	2260700	2594645	3.39722e+06	3255455	4141110	3822063	3.56633e+06	3297551	2745185	4772732	4755459	4343350	3.67601e+06	4069833
3906	quinolinate	Cofactors and Vitamins	Nicotinate and Nicotinamide Metabolism	1899	LC/MS Polar	182	3000	166.015	1066	89-00-9	C03722	HMDB00232	306105	251200	214604	263357	223646	136210	213312	261759	171478	211341	216094	98357	170535	101148	137881	126713	167297	96613	113877
4025	retinol (Vitamin A)	Cofactors and Vitamins	Vitamin A Metabolism	1806	LC/MS Pos Late	498	1636	269.226	445354	68-26-8	C00473	HMDB00305	262404	240471	424812	417479	269430	251164	425470	279611	393468	311637	165868	98142	109893		99334	128559	98928		100252
1112	ribitol	Carbohydrate	Pentose Metabolism	15772	LC/MS Polar	100000406	1789.6	151.061	6912	488-81-3	C00474	HMDB00508	111557	51125	146982	121361	63170	58024	128449	101348	124591	175476	154955	108658	103368	76890	168462	175151	163798	179596	99025
1113	ribonate	Carbohydrate	Pentose Metabolism	27731	LC/MS Polar	100001007	2425	165.041	5460677	5336-08-03	C01685	HMDB00867	5130910	5156610	5.94906e+06	6025796	4428003	3441975	5804346	4773361	5714454	5050993	9218832	6969573	6662378	3.86953e+06	8611725	6581784	5.83145e+06	9851934	5704620
1137	ribulonate/xylulonate/lyxonate*	Carbohydrate	Pentose Metabolism	61858	LC/MS Polar	100019968	2350	165.041					11049932	10131815	10321635	9469352	10139270	6564743	7477059	7859978	8101661	9902016	13774800	15821946	14081719	14306654	13086917	15385187	11730307	12640259	14492603
507	S-(1,2-dicarboxyethyl)glutathione	Amino Acid	Glutathione Metabolism	63009	LC/MS Neg	100020967	543	422.087	9802383	1115-52-2			92536	120019	202220	230363	132107	102653	213021	221541	260265	238477	188200	131833	120505	63788	195459	144234	184765	215920	165766
60	S-1-pyrroline-5-carboxylate	Amino Acid	Glutamate Metabolism	42370	LC/MS Pos Early	35	1528	114.055	1196	2906-39-0	C04322	HMDB01301	356002	401116	732044	595804	287247		462455	324538	659045	392975	294152	385102	189484	309108	189914	178417	177511		296036
382	S-adenosylhomocysteine (SAH)	Amino Acid	Methionine, Cysteine, SAM and Taurine Metabolism	42382	LC/MS Neg	197	1832.4	383.114	439155	979-92-0	C00021	HMDB00939	162159	208295	287830	297010	246638	154633	272107	205664	223807	222836	320347	276520	264228	189395	423305	391788	310893	384360	289295
381	S-adenosylmethionine (SAM)	Amino Acid	Methionine, Cysteine, SAM and Taurine Metabolism	15915	LC/MS Pos Early	1263	3002	399.144	34756	24346-00-7;86867-01-8;86867-0108	C00019	HMDB01185	6.22059e+06	5202231	7.15629e+06	8918520	5601182	4718554	8675583	6227028	7314102	6438442	6401035	4900148	5446317	3476270	6495058	5835598	6.21276e+06	6322711	4701473
1107	sedoheptulose-7-phosphate	Carbohydrate	Pentose Phosphate Pathway	35649	LC/MS Neg	100001628	599.6	289.033	616	2646-35-7	C05382	HMDB01068	1104729	1196768	1422815	1203440	1125793	1279506	1495072	1555970	1754908	1518599	882518	554989	1024020	920015	1306445	761446	1016569	1620078	1073343
9	serine	Amino Acid	Glycine, Serine and Threonine Metabolism	1648	LC/MS Pos Early	503	1239	106.05	5951	56-45-1	C00065	HMDB00187	53222028	21930932	32316576	49447988	30213308	29829692	42371952	39806592	44010664	38675236	38440192	30425966	37637528	23851220	27461140	30629848	35636560	31992530	24134434
259	serotonin	Amino Acid	Tryptophan Metabolism	2342	LC/MS Pos Early	504	2550	177.102	5202	153-98-0	C00780	HMDB00259	976582	786713	1414397	1280857	864078	775044	1372501	1100135	1384875	1344876	1027102	579050	855841	613438	3208843	1759726	1844920	2367488	1521605
495	S-lactoylglutathione	Amino Acid	Glutathione Metabolism	15731	LC/MS Neg	1343	1248	378.098	440018	54398-03-7	C03451	HMDB01066	2291958	2172084	1813738	2.09451e+06	1532047	1055024	2448478	2642717	2026407	3083153	1351359	555575	780620	713723	1208958	669100	1279196	920658	1036913
494	S-methylglutathione	Amino Acid	Glutathione Metabolism	33944	LC/MS Neg	100001259	1075	320.092	3605667	2922-56-7	C11347		52530	95309	109443	96067	83158	60487	97902	78244	75405	77907	127886	111536	109080	67221	209938	189550	124215	170533	126247
506	S-nitrosoglutathione (GSNO)	Amino Acid	Glutathione Metabolism	47127	LC/MS Pos Early	100004662	2460	337.081	3514	57564-91-7		HMDB04645	1143461	1157193	727769	896644		1111056	955303	695032		1047907						137110
470	spermidine	Amino Acid	Polyamine Metabolism	485	LC/MS Pos Early	50	3355	146.165	1102	124-20-9	C00315	HMDB01257	27941784	23473980	33007464	18009776	19785224	10522001	19167988	18448966	22380164	35113372	34409532	70891952	30029422	26181352	49103332	61459588	25025820	29918730	32104048
477	spermine	Amino Acid	Polyamine Metabolism	603	LC/MS Pos Late	507	758	203.223	1103	71-44-3	C00750	HMDB01256	10351900	13582979	16953058	11261169	10144797	5168524	10129576	8.34809e+06	10596218	16303285	24165234	28768652	14678671	11317148	32594542	33078370	17902452	18445260	19255008
2692	sphingadienine	Lipid	Sphingolipid Synthesis	57426	LC/MS Pos Late	100015643	1350	298.274	6449795	25696-03-1			5922083	4696872	4399582	6964348	3579704	4493613	7355612	3422111	3.77234e+06	3552588	3870780	2715801	3058440	2686850	2629034	4334268	2958220	3081970	2568456
2690	sphinganine	Lipid	Sphingolipid Synthesis	17769	LC/MS Pos Late	313	1413	302.305	3126	3102-56-5	C00836	HMDB00269	6600123	5448763	3.97093e+06	4918519	3.94006e+06	4521804	5159182	2995741	2959541	3159079	2711582	2502785	2695463	2230088	2418077	2789878	2514466	2293210	2710145
2794	sphingomyelin (d17:1/14:0, d16:1/15:0)*	Lipid	Sphingomyelins	62152	LC/MS Pos Late	100020276	1950	661.528					255512	297724	321470	329055		231394	444647	311756	384855	427333	446249	246715	215841	196597	377509	357842	349620	418850	259897
2797	sphingomyelin (d17:1/16:0, d18:1/15:0, d16:1/17:0)*	Lipid	Sphingomyelins	52433	LC/MS Pos Late	100006314	2082	689.559		121999-58-4			28783384	29842006	33713560	32009662	28683352	24514628	33184216	28874160	31903796	35419436	36120496	22847304	28216900	26598872	37293972	29333348	31495398	38437908	32195724
2798	sphingomyelin (d17:2/16:0, d18:2/15:0)*	Lipid	Sphingomyelins	57483	LC/MS Pos Late	100015793	1837	687.544					144737	210016	297398	194693	179322	135407	210662	162454	248439	237243	253893	196438		139469	195278	223314	121199	261564	150823
2783	sphingomyelin (d18:0/18:0, d19:0/17:0)*	Lipid	Dihydrosphingomyelins	57473	LC/MS Pos Late	100009027	2362	733.622				HMDB12087	1787780	2292901	1782054	1.93743e+06	2811605	2173721	1921928	2939061	2083857	2341254	1549224	1250104	1547422	1175265	1354920	986721	1432758	1236746	1328200
2795	sphingomyelin (d18:1/14:0, d16:1/16:0)*	Lipid	Sphingomyelins	42463	LC/MS Pos Late	100004328	1998	675.544	11433862			HMDB12097	21295432	23532868	27718386	27888702	20469476	17635872	30472896	21447248	25635146	29118556	27972960	17785128	21112920	17150860	30322212	24467018	23660504	31310876	23512714
2800	sphingomyelin (d18:1/17:0, d17:1/18:0, d19:1/16:0)	Lipid	Sphingomyelins	52615	LC/MS Pos Late	100008920	2312	717.591		121999-64-2			15965417	14056277	19747324	15805420	16665612	13595639	15932850	16790454	19587384	21246184	19604752	10714997	13332732	13655690	17672956	10493696	13523124	16421102	12076470
2802	sphingomyelin (d18:1/19:0, d19:1/18:0)*	Lipid	Sphingomyelins	57475	LC/MS Pos Late	100015787	2330	745.622					995356	1155486	1504496	1001758	1250627	1238856	1308272	1566032	1548719	1838097	1187527	562316	780619	737122	870954	391873	636702	830384	650003
2803	sphingomyelin (d18:1/20:0, d16:1/22:0)*	Lipid	Sphingomyelins	48490	LC/MS Pos Late	100006290	2685	759.638				HMDB12102	9934686	10430051	12046118	10255876	10409812	12582328	12186486	12989128	12946089	14193644	10723686	6.17612e+06	7707902	6444371	8605114	5.17421e+06	6321402	7810837	5729837
2804	sphingomyelin (d18:1/20:1, d18:2/20:0)*	Lipid	Sphingomyelins	48491	LC/MS Pos Late	100006292	2383	757.622		222403-67-0			1327770	1476748	1272012	1382084	1467374	1436437	1478108	1568736	1557556	1.6797e+06	1295179	790523	1004820	944062	1195479	960416	977425	1148272	974490
2806	sphingomyelin (d18:1/21:0, d17:1/22:0, d16:1/23:0)*	Lipid	Sphingomyelins	52495	LC/MS Pos Late	100009025	2793	773.653					1127926	973900	1356463	1047244	1276153	1607581	1323966	1.46652e+06	1470444	1948807	1157280	819191	1009690	717374	1137308	553481	807702	1095896	636703
2808	sphingomyelin (d18:1/22:1, d18:2/22:0, d16:1/24:1)*	Lipid	Sphingomyelins	48493	LC/MS Pos Late	100006295	2666	785.653				HMDB12104	13952460	16152697	16782292	19781238	16473503	16436894	19263324	19266458	16737434	20499800	17219240	8.14732e+06	10967502	8808908	12060695	7922994	9597006	11367222	8426164
2809	sphingomyelin (d18:1/22:2, d18:2/22:1, d16:1/24:2)*	Lipid	Sphingomyelins	57477	LC/MS Pos Late	100006296	2209	783.638					1.73792e+06	1739487	1.87836e+06	1313717	1554610	1715791	2114130	1926282	1981176	2187455	1571532	1028356	1152157	1119207	1527674	763348	1221048	1203694	1249129
2811	sphingomyelin (d18:1/24:1, d18:2/24:0)*	Lipid	Sphingomyelins	47153	LC/MS Pos Late	100005986	3033	813.684		94359-13-4		HMDB12107	60798552	69505192	62012440	80038040	73238616	88691496	70627784	79463120	66648056	74260440	70142232	43056512	59612448	40779876	60768688	47779416	50189936	60898164	41289272
2796	sphingomyelin (d18:2/14:0, d18:1/14:1)*	Lipid	Sphingomyelins	47154	LC/MS Pos Late	100005985	1860	673.528					379092	501246	561751	585522	344956	354641	550284	411750	598618	503846	408529	280722	343175	232246	434910	385171	372084	444227	342570
2799	sphingomyelin (d18:2/16:0, d18:1/16:1)*	Lipid	Sphingomyelins	42459	LC/MS Pos Late	100004329	2002	701.559					22147640	24305080	29198496	29868156	21535124	20134668	31529090	25279586	27184678	30189808	29113916	20028396	24001182	20304586	32321456	26949510	27442078	33103908	26947160
2807	sphingomyelin (d18:2/21:0, d16:2/23:0)*	Lipid	Sphingomyelins	57480	LC/MS Pos Late	100015790	2330	771.638					264499	258439	342243	303988	298257	287165	440162	428468	454837	405985	392092		256126	117911		90728		262926	202084
2810	sphingomyelin (d18:2/23:0, d18:1/23:1, d17:1/24:1)*	Lipid	Sphingomyelins	52435	LC/MS Pos Late	100008956	2845	799.669					8639836	9882579	9911727	10706227	10586166	11222733	10825494	11506281	10005609	12421915	11448430	5786622	7903126	5708567	8908488	6287734	6516358	8656658	5767993
2792	sphingomyelin (d18:2/23:1)*	Lipid	Sphingomyelins	57482	LC/MS Pos Late	100015791	2315	797.653					558680	559372	677197	777488	704418	629900	738684	749070	719969	842471	698625	282836	428141	371798	601005	251449	408881	493405	363167
2812	sphingomyelin (d18:2/24:1, d18:1/24:2)*	Lipid	Sphingomyelins	52437	LC/MS Pos Late	100008957	2635	811.669					21825450	22771302	27870464	23121988	22005062	26879000	26140210	26366654	28078178	34015736	25861668	11800625	16337055	14527637	21578692	10166604	13992682	17178692	13618233
2793	sphingomyelin (d18:2/24:2)*	Lipid	Sphingomyelins	57479	LC/MS Pos Late	100015789	2215	809.653					165136	154718	448655	176362	160927	246672	144103	278130	282484	339722	216821	51794.4	117016	208483		141284	203756	291001	210169
2841	sphingosine	Lipid	Sphingosines	17747	LC/MS Pos Late	297	1393	300.29	5353955	123-78-4	C00319	HMDB00252	82577320	70667200	54887760	71867016	47878848	59334780	68556392	40292552	40143716	43551720	65647244	45887744	51407812	41448904	48342136	64364124	42701456	53249736	45628964
2843	sphingosine 1-phosphate	Lipid	Sphingosines	34445	LC/MS Pos Late	100000626	1375	380.256	5283560	26993-30-6	C06124	HMDB00277	333418	357538	332606	453518	254647	439816	260877	338460	210674	242669	468370	357459	290766	137626	503569	445001	396285	381775	331757
4532	stachydrine	Xenobiotics	Food Component/Plant	34384	LC/MS Pos Early	100001296	1440	144.102	115244	4136-37-2	C10172	HMDB04827	1436478	1589523	977087	1.66678e+06	1024105	905653	1349369	1318233	1072136	939934	2495562	1.75308e+06	1865032	1402067	2298045	2565277	2141075	2737068	2156298
1906	stearoyl ethanolamide	Lipid	Endocannabinoid	38625	LC/MS Pos Late	100002254	1787	328.321	27902	111-57-9		HMDB13078	2377302	2671572	2107353	2200315	2184662	2245565	2731451	2112316	2122353	1871510	2060722	2127505	1880952	1885150	2076989	2187001	2125155	2177629	1936164
2787	stearoyl sphingomyelin (d18:1/18:0)	Lipid	Sphingomyelins	19503	LC/MS Pos Late	1538	2400	731.606	6453725	85187-10-6;85187-10-6	C00550	HMDB01348	41414532	43579784	44997240	38306096	42245708	44481836	46522736	46871896	44353080	51062188	39123048	27254520	33709284	30063556	33936740	22935428	30631932	32037282	27904426
2632	stearoyl-arachidonoyl-glycerol (18:0/20:4) [2]*	Lipid	Diacylglycerol	57449	LC/MS Pos Late	100010950	3522	662.572					660253	721834	852706	1040525	776420	1176104	1243646	1195719	1849987	1844764	402074		297287		240561		181637	159672
1650	stearoylcarnitine (C18)	Lipid	Fatty Acid Metabolism (Acyl Carnitine, Long Chain Saturated)	34409	LC/MS Pos Late	100001391	1485	428.373	6426855	18822-91-8		HMDB00848	15518010	15109397	19693676	18953560	14739054	8057667	11287813	13262558	13044964	14322339	21727010	21419396	16443449	10420129	14582321	22367500	12436833	17354926	11016647
1292	succinate	Energy	TCA Cycle	1437	LC/MS Polar	252	3149	117.019	1110	110-15-6	C00042	HMDB00254	80876432	46620800	66829380	122610440	68319384	50575544	88441920	81683296	110421912	112615496	48780008	36350660	68833128	34532896	97685880	75784736	105268880	117697328	76109624
406	taurine	Amino Acid	Methionine, Cysteine, SAM and Taurine Metabolism	2125	LC/MS Neg	512	690	124.007	1123	107-35-7	C00245	HMDB00251	115769480	148108384	190265984	196710896	117492592	123251968	209825168	165628064	200559104	173251760	199810528	103041328	112496320	75328016	131743664	93566232	121169608	135336256	103897072
4017	thiamin (Vitamin B1)	Cofactors and Vitamins	Thiamine Metabolism	5341	LC/MS Pos Early	873	3050	265.112	1130	59-43-8	C00378	HMDB00235	4627108	3990182	5182113	7107995	4552005	2642861	4239659	3816794	3862030	3830139	5937514	4635622	5394179	3625662	3521862	4479380	3950313	4604985	3302779
4019	thiamin diphosphate	Cofactors and Vitamins	Thiamine Metabolism	35670	LC/MS Neg	522	1195.1	423.03	1132	154-87-0	C00068	HMDB01372	756516	942076	1191287	1403137	1001196	646492	891517	1108116	1290844	1217595	1688740	1322285	1153501	876054	1229181	1360413	1099900	1427328	978848
5347	thioproline	Xenobiotics	Chemical	53231	LC/MS Pos Early	100009232	1250	134.027	93176	34592-47-4			5492828	3709184	4395744	5165864	3834513	3298825	3895428	3946809	5052179	3955165	6285436	3806734	4682719	3741090	6654912	4146257	6121926	7.32116e+06	5083880
3954	threonate	Cofactors and Vitamins	Ascorbate and Aldarate Metabolism	27738	LC/MS Polar	100001022	2384	135.03	151152	70753-61-6	C01620	HMDB00943	2642129	3587850	6480731	6806596	4435015	3543967	5533679	5217574	5600385	4922270	3342739	5856256	2367664	1955203	3586751	7444680	3941167	3211810	6992781
16	threonine	Amino Acid	Glycine, Serine and Threonine Metabolism	1284	LC/MS Pos Early	564	1514	120.066	6288	72-19-5	C00188	HMDB00167	80624720	32286496	53855192	79244568	51046332	39206224	58108392	60789008	65599532	57439924	56450660	45367816	67112464	42780048	53239112	50238372	68419024	59501168	39886212
894	threonylphenylalanine	Peptide	Dipeptide	31530	LC/MS Neg	100001125	2322	265.119	4099799	16875-27-7		HMDB29068	22554			42844		28051	57119		29749				21635				59365	23264
3883	thymidine	Nucleotide	Pyrimidine Metabolism, Thymine containing	2183	LC/MS Neg	872	1963.7	241.083	5789	50-89-5	C00214	HMDB00273	63263	25478		38384		31598		22878			78988	56917	69531	28251	22661	52958	52156	73493	30309
342	tiglyl carnitine (C5)	Amino Acid	Leucine, Isoleucine and Valine Metabolism	35428	LC/MS Pos Early	100001597	2962	244.154	22833596	64191-86-2		HMDB02366	209797	254780	288825	423590	314027	146246	340011	272317	320037	240555	413304	314684	274293	216623	255484	279236	268818	278596	212945
3879	TMP	Nucleotide	Pyrimidine Metabolism, Thymine containing	12023	LC/MS Neg	1248	883	321.049	9700	33430-62-5	C00364	HMDB01227	22988		46615	54989							102612	84024	71665	42213	69509	113739	131306	89774	56713
2789	tricosanoyl sphingomyelin (d18:1/23:0)*	Lipid	Sphingomyelins	52436	LC/MS Pos Late	100008955	3200	801.684				HMDB12105	2257794	2493297	2544684	2516824	2443128	3676696	2618126	3122747	3248975	3750258	3069296	2843083	3666128	2246197	3681719	2584417	2610891	3.75895e+06	2055564
3927	trigonelline (N'-methylnicotinate)	Cofactors and Vitamins	Nicotinate and Nicotinamide Metabolism	32401	LC/MS Pos Early	100001092	1388	138.055	5570	535-83-1	C01004	HMDB00875	468031	402424	613518	661167	426023	389794	563268	503532	544561	621523	1011990	685979	578267	365713	697517	623168	750903	743160	615841
229	tryptophan	Amino Acid	Tryptophan Metabolism	54	LC/MS Pos Early	565	2986	205.097	6305	73-22-3	C00078	HMDB00929	25321822	9047467	14667983	22896556	12378481	10318878	16614530	13624978	17800450	15272792	12742750	8.2743e+06	15241918	7120599	9726993	10047309	13477489	14580196	8677200
152	tyrosine	Amino Acid	Tyrosine Metabolism	1299	LC/MS Pos Early	815	2430	182.081	6057	60-18-4	C00082	HMDB00158	35482168	12375998	21743020	27034204	18038902	11964898	20312576	16143023	21713792	19912414	18871428	12106041	24077820	11683358	13523313	15219889	19120896	19294692	10753204
921	tyrosylglycine	Peptide	Dipeptide	41375	LC/MS Neg	100003598	1635	237.088	259323	673-05-5		HMDB29105	28474		18386	33409		22636	31527		27803	22068								18671
1230	UDP-galactose	Carbohydrate	Nucleotide Sugar	15860	LC/MS Polar	100000298	4000	565.048	18068	2956-16-3;91183-98-1;137868-52-1	C00052	HMDB00302	819083	749692	883160	1148235	689439	751261	1371844	862222	1174158	1067297	818863	551464	735301	646455	924938	770261	946620	1112183	782087
1226	UDP-glucose	Carbohydrate	Nucleotide Sugar	32344	LC/MS Polar	1096	3950	565.048	8629	117756-22-6	C00029	HMDB00286	829245	1420314	1.7734e+06	1964158	1323456	1389274	2278357	1.72359e+06	2174501	2193420	1494416	1095331	1.02435e+06	947985	1.9541e+06	1742334	1398618	1959866	1.71854e+06
1231	UDP-glucuronate	Carbohydrate	Nucleotide Sugar	2763	LC/MS Neg	1097	588	579.027	17473	28053-08-9;63700-19-6	C00167	HMDB00935	1665307	2332552	2941735	2400975	1577655	1.75251e+06	3058350	2992682	3159934	3691309	2482246	2324832	1504425	1536448	3319690	3508307	2837202	3185893	2289693
1238	UDP-N-acetylglucosamine/galactosamine	Carbohydrate	Nucleotide Sugar	46148	LC/MS Polar	100002957	3665	606.074					2490028	3.63102e+06	3906316	5546276	2947978	3205075	4956777	3565790	4572060	3308348	4421071	3133781	3.47607e+06	2897924	1963894	3412460	2972744	5720215	2975499
3826	UMP	Nucleotide	Pyrimidine Metabolism, Uracil containing	2856	LC/MS Neg	869	627	323.029	6030	3387-36-8	C00105	HMDB00288	1873611	1069021	1608785	2741933	1.7117e+06	955824	1477036	1443119	1811060	1072481	2893346	1715840	2820238	1342100	2365010	2413587	4133753	4053454	2348950
3832	uracil	Nucleotide	Pyrimidine Metabolism, Uracil containing	605	LC/MS Pos Early	825	827	113.035	1174	66-22-8	C00106	HMDB00300				77448					68589		81361		97818		70583	583254	74614	232099	106696
3747	urate	Nucleotide	Purine Metabolism, (Hypo)Xanthine/Inosine containing	1604	LC/MS Pos Early	1134	776	169.036	1175	69-93-2;120K5305	C00366	HMDB00289	659542	192441	438316	1511347	887543	156230	374863	621243	648304	535130	1520588	618331	1909510	493196	913560	1338020	1.85318e+06	3338019	924807
3831	uridine	Nucleotide	Pyrimidine Metabolism, Uracil containing	606	LC/MS Neg	535	1457.6	243.062	6029	58-96-8	C00299	HMDB00296	608933	121240	149922	873993	446064	176642	249274	182472	280677	179567	898522	456108	1676506	397164	774804	863252	2213499	2962077	808197
3825	uridine 5'-diphosphate (UDP)	Nucleotide	Pyrimidine Metabolism, Uracil containing	5345	LC/MS Neg	870	599.5	402.995	6031	21931-53-3	C00015	HMDB00295	9623670	10619453	10478659	13336415	8821134	8728432	13168191	10666474	12862679	11254591	14729712	10830814	11632719	8491344	15898800	14006729	14408782	15831405	13257156
3824	uridine 5'-triphosphate (UTP)	Nucleotide	Pyrimidine Metabolism, Uracil containing	33448	LC/MS Neg	871	572	482.961	6133	19817-92-6	C00075	HMDB00285	14772517	17612648	16541826	19589372	13755642	14994831	21904460	17039778	20221028	17869386	19802326	15431663	15496390	13128120	22601448	17960528	17916090	18957426	19555860
354	valine	Amino Acid	Leucine, Isoleucine and Valine Metabolism	1649	LC/MS Pos Early	566	2479	118.086	6287	72-18-4	C00183	HMDB00883	118526568	37673104	63683932	99541768	57655684	41366332	71807424	54732076	76162760	64625588	51466464	37931268	76319160	34562416	43546608	33339198	65784264	67868984	41075504
942	valylleucine	Peptide	Dipeptide	39994	LC/MS Pos Early	100003210	3138	231.17	352039	22906-55-4		HMDB29131	151964	59912	235754	282172	91194	139979	251690	149991	191901	224376	147622	60726	77772				175704	137836
3739	xanthine	Nucleotide	Purine Metabolism, (Hypo)Xanthine/Inosine containing	3147	LC/MS Polar	1004	2023	151.026	1188	69-89-6	C00385	HMDB00292	749812	326847	760976	1128699	702408	306972	404855	432534	786581	755816	1336199	477545	1025711	340326	643468	1191819	1.00383e+06	1.75204e+06	471760
3740	xanthosine 5'-monophosphate (xmp)	Nucleotide	Purine Metabolism, (Hypo)Xanthine/Inosine containing	12024	LC/MS Neg	1251	580	363.035	73323	25899-70-1	C00655	HMDB01554	49201	33648		38894	31004	43101	38532			35135	142463	119390	186082	94833	224592	476918	105157	392494	110075

## Sheet: ScaledImpData
												CLIENT IDENTIFIER	UI 3HRS 2	UI 3HRS 1	UI 3HRS 8	UI 3HRS 5	UI 3HRS 4	Rv 3HRS 2	Rv 3HRS 3	Rv 3HRS 1	Rv 3HRS 7	Rv 3HRS 8	UI 24HRS 3	UI 24HRS 4	UI 24HRS 1	UI 24HRS 2	Rv 24HRS 7	Rv 24HRS 5	Rv 24HRS 4	Rv 24HRS 3	Rv 24HRS 1
												PARENT SAMPLE ID	5985982	5985983	5985984	5985985	5985986	5985992	5985993	5985994	5985995	5985996	5986002	5986003	5986005	5986006	5986012	5986013	5986014	5986015	5986016
												SAMPLE NAME	WASH-01254	WASH-01255	WASH-01256	WASH-01257	WASH-01258	WASH-01264	WASH-01265	WASH-01266	WASH-01267	WASH-01268	WASH-01274	WASH-01275	WASH-01277	WASH-01278	WASH-01284	WASH-01285	WASH-01286	WASH-01287	WASH-01288
												CONTROL	F	F	F	F	F	F	F	F	F	F	F	F	F	F	F	F	F	F	F
												CELL LINE	MURINE MACROPHAGES	MURINE MACROPHAGES	MURINE MACROPHAGES	MURINE MACROPHAGES	MURINE MACROPHAGES	MURINE MACROPHAGES	MURINE MACROPHAGES	MURINE MACROPHAGES	MURINE MACROPHAGES	MURINE MACROPHAGES	MURINE MACROPHAGES	MURINE MACROPHAGES	MURINE MACROPHAGES	MURINE MACROPHAGES	MURINE MACROPHAGES	MURINE MACROPHAGES	MURINE MACROPHAGES	MURINE MACROPHAGES	MURINE MACROPHAGES
												GROUP NAME	CONTROL 3H	CONTROL 3H	CONTROL 3H	CONTROL 3H	CONTROL 3H	TB-INFECTED 3H	TB-INFECTED 3H	TB-INFECTED 3H	TB-INFECTED 3H	TB-INFECTED 3H	CONTROL 24H	CONTROL 24H	CONTROL 24H	CONTROL 24H	TB-INFECTED 24H	TB-INFECTED 24H	TB-INFECTED 24H	TB-INFECTED 24H	TB-INFECTED 24H
												GROUP NUMBER	1	1	1	1	1	3	3	3	3	3	5	5	5	5	7	7	7	7	7
												SAMPLE AMOUNT	1.5	1.5	1.5	1.5	1.5	1.5	1.5	1.5	1.5	1.5	1.5	1.5	1.5	1.5	1.5	1.5	1.5	1.5	1.5
												SAMPLE NUMBER	1	2	3	4	5	13	14	15	16	17	25	26	28	29	37	38	39	40	41
PATHWAY SORTORDER	BIOCHEMICAL	SUPER PATHWAY	SUB PATHWAY	COMP ID	PLATFORM	CHEMICAL ID	RI	MASS	PUBCHEM	CAS	KEGG	Group HMDB	Ctrl None 3h	Ctrl 3h	Ctrl 3h	Ctrl 3h	Ctrl 3h	TB 3h	TB 3h	TB 3h	TB 3h	TB 3h	Ctrl 24h	Ctrl 24h	Ctrl 24h	Ctrl 24h	TB 24h	TB 24h	TB 24h	TB 24h	TB 24h
475	(N(1) + N(8))-acetylspermidine	Amino Acid	Polyamine Metabolism	57814	LC/MS Pos Early	100016038	3080	188.176					0.7186	0.3232	1.0015	0.5516	0.2951	0.2915	0.6057	0.2908	0.6882	0.8507	1.5736	0.9985	1.404	0.8842	2.3225	1.7664	1.5818	2.3058	1.2608
1695	(R)-3-hydroxybutyrylcarnitine	Lipid	Fatty Acid Metabolism (Acyl Carnitine, Hydroxy)	43264	LC/MS Pos Early	100003926	2400	248.149	53481617			HMDB13127	1.178	1.371	1.2443	1.0964	1.2967	0.8607	1.7922	1.6805	0.8451	0.8433	2.1087	1.9736	0.944	0.8983	0.1568	1.3223	0.7169	1.0912	0.2659
1696	(S)-3-hydroxybutyrylcarnitine	Lipid	Fatty Acid Metabolism (Acyl Carnitine, Hydroxy)	52984	LC/MS Pos Early	100009271	2340	248.149				HMDB13127	0.9931	1.5317	1.2999	1.0379	1.3521	0.8543	1.6911	1.5807	1.3086	1.0963	1.7789	1.8326	0.8459	0.8471	0.6048	0.7344	0.7816	0.7104	0.658
2535	1-(1-enyl-oleoyl)-2-oleoyl-GPE (P-18:1/18:1)*	Lipid	Lysoplasmalogen	54691	LC/MS Pos Late	100010839	2534	728.559				HMDB11441	1.0919	1.5554	0.779	1.8607	1.5522	1.5027	1.3061	1.5326	0.8415	0.8481	1.2936	0.6796	0.8492	0.4942	0.8275	0.9379	0.8264	1.1091	0.703
2532	1-(1-enyl-oleoyl)-GPE (P-18:1)*	Lipid	Lysoplasmalogen	44621	LC/MS Pos Late	100005372	1566	464.314					0.601	0.5295	0.7482	1.0814	0.5657	0.8846	1.0411	0.6126	0.6265	0.4915	1.7305	0.9352	1.3094	0.8529	1.1691	1.5611	1.1708	1.6493	0.815
2509	1-(1-enyl-palmitoyl)-2-arachidonoyl-GPC (P-16:0/20:4)*	Lipid	Plasmalogen	52689	LC/MS Pos Late	100009014	2154	766.574				HMDB11220	1.2735	1.1808	0.8554	0.5497	1.0211	1.363	1.0509	1.2216	0.6423	0.7468	1.1596	0.9789	0.9567	1.1435	0.5838	0.3697	0.6621	0.5709	0.6696
2501	1-(1-enyl-palmitoyl)-2-arachidonoyl-GPE (P-16:0/20:4)*	Lipid	Plasmalogen	52673	LC/MS Pos Late	100009002	2270	724.528				HMDB11352	1.0243	1.0114	0.9736	0.8761	0.9657	1.1604	0.9848	1.0571	0.9158	1.0049	1.1856	0.7668	0.8737	0.9058	0.9604	0.7124	0.7985	0.8277	0.7297
2510	1-(1-enyl-palmitoyl)-2-linoleoyl-GPC (P-16:0/18:2)*	Lipid	Plasmalogen	52682	LC/MS Pos Late	100009009	2226	742.574				HMDB11211	1	0.5143	0.5143	0.5143	0.5143	0.5143	1.6286	0.935	0.5143	0.5143	1.4624	0.5143	0.9462	0.5143	0.5143	0.5143	1.0607	1.1631	1.0281
2498	1-(1-enyl-palmitoyl)-2-linoleoyl-GPE (P-16:0/18:2)*	Lipid	Plasmalogen	52677	LC/MS Pos Late	100009069	2351	700.528				HMDB11343	1.1523	1.667	0.7437	1.5613	1.7221	1.3176	1.1708	1.5831	0.8384	0.8996	1.0715	0.7199	0.7283	0.5332	0.8716	0.9288	0.8451	1.1532	0.878
2503	1-(1-enyl-palmitoyl)-2-oleoyl-GPC (P-16:0/18:1)*	Lipid	Plasmalogen	52478	LC/MS Pos Late	100009007	2443	744.59					1.0949	1.3607	0.5619	0.8447	1.3382	1.1965	1.5905	1.2009	0.3736	0.6096	1.7187	0.7351	0.9719	0.6672	0.6748	0.7598	0.9897	1.5449	0.808
2497	1-(1-enyl-palmitoyl)-2-oleoyl-GPE (P-16:0/18:1)*	Lipid	Plasmalogen	52477	LC/MS Pos Late	100009005	2600	702.543				HMDB11342	1.0066	1.4603	0.9094	1.7413	1.5091	1.3098	1.1353	1.4308	0.9651	0.8962	1.1433	0.7577	0.839	0.5391	0.7933	0.993	0.8079	1.071	0.7134
2500	1-(1-enyl-palmitoyl)-2-palmitoleoyl-GPC (P-16:0/16:1)*	Lipid	Plasmalogen	52713	LC/MS Pos Late	100009160	2218	716.559				HMDB11207	1.4739	1.5152	0.5936	0.9017	1.2273	1.2919	2.1397	1.3309	0.4732	0.667	1.9744	0.73	0.984	0.7795	0.7625	0.5129	1.2602	1.8284	1.0381
2499	1-(1-enyl-palmitoyl)-2-palmitoyl-GPC (P-16:0/16:0)*	Lipid	Plasmalogen	52716	LC/MS Pos Late	100009162	2454	718.574	11146967			HMDB11206	1.1865	1.1803	0.6804	0.8857	1.0509	1.2281	1.4726	1.1371	0.5655	0.6822	1.8712	0.7368	0.9983	0.9284	0.8063	0.62	0.8142	1.6445	0.8193
2530	1-(1-enyl-palmitoyl)-GPE (P-16:0)*	Lipid	Lysoplasmalogen	39270	LC/MS Pos Late	100003000	1558	438.298					0.7952	0.7549	0.8081	0.7183	0.4405	1.0402	1.0117	0.5366	0.6269	0.7403	1.6613	1.2511	1.3735	1.2092	1.3828	1.8993	0.9958	1.7999	0.7064
2514	1-(1-enyl-stearoyl)-2-arachidonoyl-GPE (P-18:0/20:4)*	Lipid	Plasmalogen	52475	LC/MS Pos Late	100008999	2511	752.559	9547058			HMDB05779	1.0681	1.0427	1.0485	0.7797	1.0967	1.4364	0.8433	1.0978	0.9279	1.1926	1.2569	0.7037	0.8534	0.8173	0.8566	0.4609	0.6856	0.7779	0.6736
2505	1-(1-enyl-stearoyl)-2-oleoyl-GPE (P-18:0/18:1)	Lipid	Plasmalogen	52614	LC/MS Pos Late	100008919	2950	730.574		144371-68-6		HMDB11375	0.7778	1.3638	0.4734	1.6887	1.5896	1.6843	0.9298	1.4786	0.5442	0.6774	1.023	0.7609	1.0365	0.3638	0.8138	1.3026	0.977	1.2333	0.7959
2534	1-(1-enyl-stearoyl)-GPE (P-18:0)*	Lipid	Lysoplasmalogen	39271	LC/MS Pos Late	100003001	1649	466.329					0.971	0.6884	0.7668	0.7119	0.5852	0.675	0.6665	0.4929	0.5112	0.5348	1.8574	1.8757	1.6506	1.7311	1.4375	2.294	1.2149	1.8439	1.2708
2079	1,2-dioleoyl-GPC (18:1/18:1)	Lipid	Phosphatidylcholine (PC)	52457	LC/MS Pos Late	100008905	2346	786.601	10350317	4235-95-4			1.0203	1.1832	0.972	1.382	1.1625	0.9858	1.2152	1.0978	0.9408	1.0332	1.1692	0.7372	0.8895	0.7829	0.9985	0.9124	1.0106	1.0015	0.9312
2167	1,2-dioleoyl-GPE (18:1/18:1)	Lipid	Phosphatidylethanolamine (PE)	52609	LC/MS Pos Late	100008906	2485	744.554	9546757	768593			0.9453	1.2375	1.0146	1.9015	1.3662	1.2919	1.4282	1.3239	1.147	1.2425	0.9556	0.4351	0.5202	0.4054	0.7305	0.6996	0.6813	0.822	0.6039
2016	1,2-dipalmitoyl-GPC (16:0/16:0)	Lipid	Phosphatidylcholine (PC)	19130	LC/MS Pos Late	100000657	2365	734.569	452110	63-89-8		HMDB00564	0.9731	0.9438	1.1821	0.9001	0.9516	0.9728	0.9917	0.9834	1.0345	1.1995	1.1759	0.795	0.9755	1.0473	1.2229	0.7139	0.8488	1.0037	0.8233
2136	1,2-dipalmitoyl-GPE (16:0/16:0)*	Lipid	Phosphatidylethanolamine (PE)	57341	LC/MS Pos Late	100009204	2498	692.523	445468			HMDB08923	1.0231	1.1411	1.3963	1.1436	1.2779	1.7691	1.2793	1.5386	1.4831	2.0296	0.776	0.4827	0.4961	0.4109	0.9246	0.4775	0.6036	0.71	0.5309
1367	10-nonadecenoate (19:1n9)	Lipid	Long Chain Monounsaturated Fatty Acid	33972	LC/MS Neg	100001277	5780	295.264	5312513	73033-09-7		HMDB13622	1.1621	1.2996	0.9645	1.2623	0.8558	1.104	0.8657	0.7846	0.7829	0.5823	1.7065	0.878	0.8759	0.9275	0.8516	1.4038	1.0355	0.6283	0.5448
2343	1-arachidonoyl-GPC* (20:4)*	Lipid	Lysophospholipid	34061	LC/MS Neg	100001551	6074	618.341			C05208	HMDB10395	1.3802	1.2649	0.6177	1.309	1.1086	1.0239	1.2822	1.0043	1.4778	1.1877	1.0857	0.7979	0.9532	0.4142	0.8693	0.6369	0.7185	0.2829	0.1555
2388	1-arachidonoyl-GPE (20:4n6)*	Lipid	Lysophospholipid	35186	LC/MS Neg	100001571	5874	500.278	42607465			HMDB11517	0.8935	1.1372	0.8232	1.586	1.4744	0.9652	1.3634	1.3167	1.6184	1.24	1.2906	0.6867	0.988	0.3974	1.012	0.8464	0.7322	0.3853	0.2887
2428	1-arachidonoyl-GPI* (20:4)*	Lipid	Lysophospholipid	34214	LC/MS Neg	100001654	5482	619.289				HMDB61690	1.1457	0.7356	0.6778	0.9358	0.6631	0.8601	0.9581	0.6642	1.1064	0.8012	2.2713	2.0623	1.6492	1.5323	1.7414	2.2923	0.9853	0.7331	0.5809
2558	1-arachidonylglycerol (20:4)	Lipid	Monoacylglycerol	34397	LC/MS Neg	100001433	6250	303.233	5282281	35474-99-8	C13857	HMDB11549	1.0056	0.9039	0.7377	1.1464	1.292	0.8341	0.9133	0.9108	1.2879	1.1184	0.67	0.6314	1.222	0.7928	1.0927	0.7764	1.2696	0.7392	0.5442
335	1-carboxyethylisoleucine	Amino Acid	Leucine, Isoleucine and Valine Metabolism	62558	LC/MS Neg	100020427	2628	202.108					2.2723	0.2557	0.2557	1.1368	0.2557	0.2557	0.4588	0.2557	1.6162	0.3612	0.2557	0.2557	0.2557	0.2557	0.2557	0.2557	0.681	0.2557	0.2557
294	1-carboxyethylleucine	Amino Acid	Leucine, Isoleucine and Valine Metabolism	62559	LC/MS Neg	100020425	2663	202.108					2.1199	0.5913	0.5913	1.0502	0.5913	0.5913	1.081	0.5913	1.1102	0.8371	0.5913	0.5913	0.5913	0.5913	0.5913	0.5913	0.7507	0.5913	0.5913
136	1-carboxyethylphenylalanine	Amino Acid	Phenylalanine Metabolism	62566	LC/MS Neg	100020419	2844	236.093					1.971	0.3651	0.3651	1.051	0.3651	0.3651	0.3651	0.3651	0.949	0.3651	0.3651	0.3651	0.3651	0.3651	0.3651	0.3651	0.3651	0.3651	0.3651
358	1-carboxyethylvaline	Amino Acid	Leucine, Isoleucine and Valine Metabolism	62562	LC/MS Neg	100020423	2008	188.093					1.192	0.4252	0.4252	0.8893	0.4252	0.4252	0.4252	0.4252	0.4252	0.4252	0.4252	0.4252	0.4252	0.4252	0.4252	0.4252	0.4252	0.4252	0.4252
2557	1-dihomo-linolenylglycerol (20:3)	Lipid	Monoacylglycerol	48341	LC/MS Neg	100006121	6400	305.249					0.3754	0.6072	0.6285	1.4975	1.4339	1.2463	0.786	1.7226	1.0558	0.6037	0.3754	0.8046	0.3754	0.3754	0.3754	1.1572	0.7666	1.0286	0.3754
2561	1-docosahexaenoylglycerol (22:6)	Lipid	Monoacylglycerol	35153	LC/MS Neg	100001481	6150	309.222				HMDB11587	0.7729	1.1485	0.8422	1.4385	1.1776	0.8246	0.9985	1.2901	1.4489	1.0015	1.4661	0.8105	1.0418	0.6908	1.0805	1.3207	0.9287	0.4079	0.2039
2572	1-heptadecenoylglycerol (17:1)*	Lipid	Monoacylglycerol	62449	LC/MS Neg	100020769	6390	267.233					0.864	1.0716	0.5845	1.1622	0.7715	1.3961	1.2884	0.5845	1.4876	1	1.3365	0.9026	1.4661	0.5845	0.9434	1.1495	1.4941	1.1159	0.5845
2098	1-linoleoyl-2-arachidonoyl-GPC (18:2/20:4n6)*	Lipid	Phosphatidylcholine (PC)	52710	LC/MS Pos Late	100009131	1969	806.569				HMDB08147	1.5781	1.5592	1.4284	1.2698	1.1545	1.3311	1.675	1.2205	1.3558	1.4348	0.9488	0.7127	0.7995	0.7749	0.8538	0.6447	0.7609	0.7761	0.6987
2325	1-linoleoyl-GPC (18:2)	Lipid	Lysophospholipid	34419	LC/MS Pos Late	100001395	1465	520.34	11988421		C04100	HMDB10386	1.1154	1.147	1.0338	1.2041	0.8568	1.054	1.2652	0.9319	1.1768	0.8881	1.033	0.8088	1.0941	0.963	1.0201	1.0254	0.9198	1.0847	0.9299
2376	1-linoleoyl-GPE (18:2)*	Lipid	Lysophospholipid	32635	LC/MS Neg	100001570	5900	476.278	52925130			HMDB11507	1.0161	1.3249	0.3499	2.2806	2.0071	0.8259	1.3528	1.5456	1.1899	0.7006	1.0936	0.7258	0.8102	0.3499	0.8791	1	0.6319	0.4303	0.3499
2415	1-linoleoyl-GPG (18:2)*	Lipid	Lysophospholipid	54885	LC/MS Neg	100009227	5516	507.273					0.8524	1.2276	0.8486	1.9202	1.0442	0.8896	1.5466	1.0839	1.8815	1.2554	1.6607	1	1.0511	0.7406	1.1554	0.8663	1.3426	0.4163	0.4163
2423	1-linoleoyl-GPI* (18:2)*	Lipid	Lysophospholipid	36594	LC/MS Neg	100001778	5494	595.289					1.8592	0.9984	0.8674	1.5144	0.5052	1.317	1.2271	0.9554	1.748	1	1.1118	1.0743	1.0502	0.4658	1.1978	2.1064	0.5526	0.4227	0.2002
2549	1-margaroylglycerol (17:0)	Lipid	Monoacylglycerol	34391	LC/MS Neg	100001429	6571	269.249	107036	68002-72-2			1.4046	1.1003	0.5444	0.9506	1.2556	0.9704	1.0279	1.1772	0.9507	0.9357	1.409	1.3719	1.0161	0.7479	1.5843	0.8632	0.8399	0.5118	0.3479
86	1-methyl-4-imidazoleacetate	Amino Acid	Histidine Metabolism	32350	LC/MS Pos Early	100001208	2064	141.066	75810	2625-49-2	C05828	HMDB02820	0.8604	0.8626	0.9818	0.9745	1.3749	1.0904	1.5122	1.1623	0.6525	0.9398	1.1192	0.459	1.0559	0.8265	1.0176	0.828	1.7504	2.2149	0.7731
87	1-methyl-5-imidazoleacetate	Amino Acid	Histidine Metabolism	62946	LC/MS Pos Early	100002910	1989	141.066	6451814	4200-48-0		HMDB04988	0.9986	0.9194	0.7813	1.116	0.7494	1.0513	1.4462	1.5659	1.3003	1.2554	0.7279	0.6434	0.6598	0.4306	1.1416	0.8209	1.2682	1.2207	1.24
3768	1-methyladenosine	Nucleotide	Purine Metabolism, Adenine containing	15650	LC/MS Pos Early	1242	2120	282.12	27476	15763-06-1	C02494	HMDB03331	0.874	0.9647	1.0124	1.1441	0.8163	0.5061	0.8963	1.0474	0.8989	0.8625	2.3591	1.2048	1.3449	0.9876	1.2794	1.9751	1.0742	1.2355	0.7883
3922	1-methylnicotinamide	Cofactors and Vitamins	Nicotinate and Nicotinamide Metabolism	27665	LC/MS Pos Early	55	1940	137.071	457	1005-24-9	C02918	HMDB00699	0.9967	0.8442	1.0358	0.8852	0.7856	0.6688	1.1457	1.3064	1.3519	1.6876	1.3194	1.1831	1.1513	0.8439	1.2925	1.2024	1.1538	1.2924	1.2525
2004	1-myristoyl-2-arachidonoyl-GPC (14:0/20:4)*	Lipid	Phosphatidylcholine (PC)	53195	LC/MS Pos Late	100009139	1914	754.538				HMDB07883	1.0994	1.0986	1.45	0.9639	0.8929	0.9383	1.3433	1.0529	1.3618	1.623	1.2067	0.7521	0.9409	0.9482	1.2902	0.7817	1.076	1.1642	0.9832
2000	1-myristoyl-2-palmitoyl-GPC (14:0/16:0)	Lipid	Phosphatidylcholine (PC)	19258	LC/MS Pos Late	100000672	2147	706.538	129657	69525-80-0		HMDB07869	0.8337	0.8678	1.1268	0.9496	0.7916	0.7729	1.143	0.7871	0.987	1.0477	1.255	0.8412	1.0518	1.0166	1.5388	1.0327	1.1959	1.4978	1.2031
2544	1-myristoylglycerol (14:0)	Lipid	Monoacylglycerol	35625	LC/MS Neg	100001618	6353.3	227.202	79050	75685-84-6	C01885	HMDB11561	0.8492	1.1709	0.669	1.2118	1.3881	1.0028	1.0442	0.8058	1.0445	1.1045	1.3404	1.0059	1.1392	0.6734	1.1537	0.9581	0.9787	0.4484	0.2293
2171	1-oleoyl-2-arachidonoyl-GPE (18:1/20:4)*	Lipid	Phosphatidylethanolamine (PE)	55041	LC/MS Pos Late	100009219	2200	766.538				HMDB09069	0.9997	1.1442	1.1783	1.344	1.0239	1.0872	1.3336	1.0003	1.2077	1.3444	1.0453	0.5457	0.7039	0.6327	0.9428	0.6573	0.8328	0.9523	0.745
2278	1-oleoyl-2-arachidonoyl-GPI (18:1/20:4)*	Lipid	Phosphatidylinositol (PI)	54994	LC/MS Polar	100010951	922	883.534				HMDB09844	0.9957	1.0641	1.2078	1.4357	1.0603	1.0739	1.3626	1.1366	1.4234	1.1505	1.0838	0.6713	0.9275	0.8138	0.7674	0.7417	0.9827	0.8919	0.8534
2092	1-oleoyl-2-docosahexaenoyl-GPC (18:1/22:6)*	Lipid	Phosphatidylcholine (PC)	52697	LC/MS Pos Late	100009130	2011	832.585				HMDB08123	0.9173	1.0249	1.0055	1.2059	1.0205	0.852	1.1745	0.9059	0.8564	0.8985	1.2785	0.8468	1.0463	0.8466	1.2066	1.0597	1.2039	1.2983	1.1539
2174	1-oleoyl-2-docosahexaenoyl-GPE (18:1/22:6)*	Lipid	Phosphatidylethanolamine (PE)	53209	LC/MS Pos Late	100009220	2119	790.538					1.2497	1.6036	1.1604	1.5559	1.1882	1.2197	1.0352	1.5638	1.4615	1.3238	0.9622	0.6042	0.7779	0.6116	0.8234	0.5846	0.8571	0.843	0.8431
2082	1-oleoyl-2-linoleoyl-GPC (18:1/18:2)*	Lipid	Phosphatidylcholine (PC)	52453	LC/MS Pos Late	100008981	2165	784.585					0.9517	1.0155	0.9345	1.1753	1.1327	0.8853	1.232	1.1099	1.0629	1.0614	1.008	0.8642	0.8704	0.7845	1.0498	0.9628	1.2064	1.0691	1.1366
2168	1-oleoyl-2-linoleoyl-GPE (18:1/18:2)*	Lipid	Phosphatidylethanolamine (PE)	52687	LC/MS Pos Late	100009078	2270	742.538	9546753			HMDB05349	1.4005	0.6828	2.0799	1.0734	1.6034	0.7986	1.6185	1.5729	1.012	1.9159	1.1488	0.72	0.5455	0.7783	0.6016	0.741	1.0321	1.1603	1.0702
2250	1-oleoyl-2-linoleoyl-GPG (18:1/18:2)*	Lipid	Phosphatidylglycerol (PG)	57400	LC/MS Polar	100009113	740	771.518				HMDB10635	0.7368	0.8493	0.9084	1.8803	1.0895	0.6575	1.2019	0.8912	1.0763	0.9732	1.342	0.7349	0.8843	0.6063	1.2	1.3638	1.2272	1.469	1.0268
2551	1-oleoylglycerol (18:1)	Lipid	Monoacylglycerol	21184	LC/MS Neg	100000924	6650	281.249	5283468	111-03-5		HMDB11567	0.795	1.2161	0.7084	1.2853	1.666	0.7347	0.8196	0.8664	1.0383	0.8433	1.3254	0.9895	1.1495	0.364	1.0227	1.5536	0.7645	0.5162	0.3958
2322	1-oleoyl-GPC (18:1)	Lipid	Lysophospholipid	48258	LC/MS Pos Late	100001272	1540	522.355	16081932	19420-56-5		HMDB02815	0.8155	0.8466	1.0961	1.1783	1.0182	1.0369	1.1626	1.0716	0.9054	0.9905	1.1267	0.7704	0.9218	0.8346	1.1003	1.0502	0.8287	1.3347	0.915
2374	1-oleoyl-GPE (18:1)	Lipid	Lysophospholipid	35628	LC/MS Neg	100001569	6125.1	478.294	9547071	89576-29-4		HMDB11506	0.8319	1.2022	0.5499	1.9986	1.421	0.7623	1.203	1.0862	1.0954	0.813	1.3207	0.8952	1.0737	0.3517	1.4246	1.6243	1.0027	0.7844	0.4057
2413	1-oleoyl-GPG (18:1)*	Lipid	Lysophospholipid	45968	LC/MS Neg	100005716	5610	509.288					0.8204	1.0887	0.5501	1.965	1.0293	0.7446	1.1619	0.8539	1.1273	0.7538	2.3631	1.6402	1.8915	0.9018	1.6294	1.7051	1.6201	0.7686	0.3944
2421	1-oleoyl-GPI (18:1)	Lipid	Lysophospholipid	36602	LC/MS Neg	100001777	5599	597.304					1.4994	0.9775	0.494	1.7837	0.7228	0.9948	1.0777	0.7816	1.1309	0.776	1.5894	1.1844	1.26	0.6399	1.5763	2.4829	1.0699	0.7442	0.3154
2404	1-oleoyl-GPS (18:1)	Lipid	Lysophospholipid	19260	LC/MS Neg	100000630	5607	522.284	9547099	326589-90-6		HMDB61694	1.1348	1.178	0.3934	1.8719	0.7541	1.0117	1.323	1.1998	1.261	1.0308	1.2154	0.7446	1.1118	0.3946	0.9883	1.5878	0.7255	0.4426	0.2201
2548	1-palmitoleoylglycerol (16:1)*	Lipid	Monoacylglycerol	52431	LC/MS Neg	100008952	6094	253.217				HMDB11565	0.8945	1.0263	0.9243	1.557	1.2339	0.8463	1.0315	1.0718	1.1432	1.1416	1.3039	0.931	0.9315	0.4026	1.3546	1.3017	1.018	0.6454	0.5256
2313	1-palmitoleoyl-GPC* (16:1)*	Lipid	Lysophospholipid	33230	LC/MS Pos Late	100001511	1450	494.324	24779461			HMDB10383	0.8533	0.7079	1.0873	1.3047	0.8476	1.1884	1.7045	1.2067	1.2562	0.9653	1.1536	0.5753	0.7745	0.4942	1.1031	1.0657	0.8984	1.2299	0.6628
2034	1-palmitoyl-2-arachidonoyl-GPC (16:0/20:4n6)	Lipid	Phosphatidylcholine (PC)	52462	LC/MS Pos Late	100008914	2091	782.569	10747814	35418-58-7		HMDB07982	1.0815	1.0038	1.269	0.9651	0.9262	0.9805	1.0718	1.0123	1.0668	1.211	1.0812	0.8383	0.9444	1.0119	1.1463	0.6998	0.974	0.9634	0.8653
2145	1-palmitoyl-2-arachidonoyl-GPE (16:0/20:4)*	Lipid	Phosphatidylethanolamine (PE)	52464	LC/MS Pos Late	100008990	2198	740.523	9546800			HMDB05323	0.9958	0.9956	1.2619	1.0953	0.9168	1.0758	1.2911	0.9327	1.2325	1.3699	1.0042	0.5621	0.6991	0.7145	1.1518	0.6325	0.868	1.0249	0.8249
2258	1-palmitoyl-2-arachidonoyl-GPI (16:0/20:4)*	Lipid	Phosphatidylinositol (PI)	52467	LC/MS Pos Late	100008993	2567	876.56				HMDB09789	1.0809	1.0013	1.1808	0.882	1.0309	0.8533	1.0759	0.8831	1.0088	1.1258	1.3905	0.7295	0.9476	0.94	1.2551	0.8093	0.9724	1.276	0.9754
2030	1-palmitoyl-2-dihomo-linolenoyl-GPC (16:0/20:3n3 or 6)*	Lipid	Phosphatidylcholine (PC)	52454	LC/MS Pos Late	100008985	2199	784.585					1.0327	1.2854	1.1267	1.2858	1.1199	1.0147	1.2663	1.1201	0.9926	1.0595	1.1819	0.5664	0.8504	0.6585	0.9346	0.8005	0.8537	1.0708	0.7394
2040	1-palmitoyl-2-docosahexaenoyl-GPC (16:0/22:6)	Lipid	Phosphatidylcholine (PC)	52610	LC/MS Pos Late	100008915	2023	806.569	6441886	59403-54-2		HMDB07991	0.8357	0.9146	1.0926	1.0909	1.0042	0.7591	1.0478	0.8979	0.9369	1.0445	1.4156	0.9209	1.0734	1.0287	1.5353	0.9958	1.346	1.4865	1.2849
2147	1-palmitoyl-2-docosahexaenoyl-GPE (16:0/22:6)*	Lipid	Phosphatidylethanolamine (PE)	52465	LC/MS Pos Late	100008991	2119	764.523	9546799			HMDB05324	1.0958	1.3257	1.0688	1.1034	1.0121	1.1437	1.4044	1.0965	1.152	1.2433	0.7801	0.5764	0.553	0.7175	0.9339	0.532	0.8628	0.7449	0.8385
2026	1-palmitoyl-2-gamma-linolenoyl-GPC (16:0/18:3n6)*	Lipid	Phosphatidylcholine (PC)	54812	LC/MS Pos Late	100009154	2034	756.554				HMDB07974	0.8056	0.828	1.1386	1.1169	0.8024	0.6699	1.0725	0.8098	0.968	1.1584	1.3767	0.8679	1.0187	0.93	1.3414	1.169	1.1624	1.4009	1.1197
2023	1-palmitoyl-2-linoleoyl-GPC (16:0/18:2)	Lipid	Phosphatidylcholine (PC)	42446	LC/MS Pos Late	1537	2160	758.569	5287971	40811-94-7		HMDB07973	0.8946	1.0166	1.002	1.2782	1.0108	0.8176	1.1838	0.9503	0.9656	0.9831	1.1663	0.8118	0.9589	0.8466	1.1552	1.068	1.1788	1.2786	1.1007
2142	1-palmitoyl-2-linoleoyl-GPE (16:0/18:2)	Lipid	Phosphatidylethanolamine (PE)	42449	LC/MS Pos Late	100001870	2275	716.523	9546747			HMDB05322	0.9649	1.1512	1.1562	1.1305	1.2214	1.0949	1.6341	1.2073	1.2343	1.2447	0.8674	0.4448	0.5141	0.4785	0.8704	0.8285	0.7605	1.0051	0.6747
2020	1-palmitoyl-2-oleoyl-GPC (16:0/18:1)	Lipid	Phosphatidylcholine (PC)	52461	LC/MS Pos Late	1539	2358	760.585	6436017	26853-31-6;26853-31-6		HMDB07972	0.9782	1.0571	1.006	1.0906	1.0331	0.9864	1.1008	0.9958	0.9361	1.0542	1.1119	0.7499	0.8918	0.8718	1.0817	0.8329	0.9785	1.0078	0.9182
2140	1-palmitoyl-2-oleoyl-GPE (16:0/18:1)	Lipid	Phosphatidylethanolamine (PE)	19263	LC/MS Pos Late	1526	2509	718.538	5283496	26662-94-2		HMDB05320	1.0067	1.1968	1.1215	1.6232	1.3446	1.4066	1.3645	1.3374	1.1564	1.3323	0.9608	0.4877	0.5763	0.4985	0.8183	0.6806	0.6965	0.8758	0.661
2240	1-palmitoyl-2-oleoyl-GPG (16:0/18:1)	Lipid	Phosphatidylglycerol (PG)	52448	LC/MS Pos Late	100000641	3206	766.559	5283509				0.875	0.9362	1.315	1.2396	1.1644	0.7841	1.0815	0.8768	0.9879	1.2603	1.4617	0.6724	1.0647	0.8387	1.4954	0.9761	1.2801	1.4287	1.2799
2222	1-palmitoyl-2-oleoyl-GPS (16:0/18:1)	Lipid	Phosphatidylserine (PS)	19261	LC/MS Pos Late	1531	2660	762.528	5283499	40290-44-6	C13880	HMDB12357	1.0431	1.1236	1.0726	1.4196	1.1208	0.9127	1.1388	1.2058	1.0385	1.2822	1.0317	0.5016	0.6741	0.5837	0.9397	0.7372	0.8558	0.9458	0.7755
2017	1-palmitoyl-2-palmitoleoyl-GPC (16:0/16:1)*	Lipid	Phosphatidylcholine (PC)	52470	LC/MS Pos Late	100008984	2160	732.554				HMDB07969	0.8855	0.9918	0.9674	1.4624	1.0082	0.9284	1.4294	1.1423	0.9287	1.1573	1.1508	0.7749	0.9382	0.8921	1.1416	1.1211	1.1213	1.3655	1.3014
2018	1-palmitoyl-2-stearoyl-GPC (16:0/18:0)	Lipid	Phosphatidylcholine (PC)	52616	LC/MS Pos Late	100008921	2653	762.601		59403-51-9		HMDB07970	1.059	1.0796	1.206	1.0357	1.1407	1.3595	1.0606	1.3864	1.1938	1.3208	0.9401	0.6105	0.7427	0.7087	0.7393	0.431	0.5816	0.6065	0.5281
2547	1-palmitoylglycerol (16:0)	Lipid	Monoacylglycerol	21127	LC/MS Neg	100000827	6550	255.233	14900	542-44-9		HMDB31074	0.9317	1.1406	0.7425	1.0798	1.2185	1.0379	1.055	0.8377	0.9841	1.0048	1.1743	0.9952	1.1556	0.7726	1.125	0.9511	1.0167	0.5813	0.2899
2296	1-palmitoyl-GPA (16:0)	Lipid	Lysophospholipid	34428	LC/MS Neg	100001445	5600	409.236	6419701	17618-08-5	C04036	HMDB00327	0.908	0.9752	0.6193	1.2393	1.1526	1.0488	1.4869	0.6836	1.0917	1.0055	1.099	0.8466	0.7501	0.7916	1.2845	1.2271	0.7812	1.1267	0.3326
2311	1-palmitoyl-GPC (16:0)	Lipid	Lysophospholipid	33955	LC/MS Pos Late	100001263	1525	496.34	86554	17364-16-8		HMDB10382	0.9475	1.0905	0.9589	1.113	0.774	0.9919	1.3137	0.8271	1.0677	0.8779	1.287	0.7281	1.002	0.7391	1.4694	1.297	1.0812	1.8019	0.9478
2365	1-palmitoyl-GPE (16:0)	Lipid	Lysophospholipid	35631	LC/MS Pos Late	100001567	1544	454.293	9547069	53862-35-4		HMDB11503	0.579	1.0503	1.0859	1.5532	0.6454	1.0339	1.7253	0.9442	1.381	1.0032	1.2134	0.4078	0.7683	0.3431	1.4987	1.2278	1.0869	2.0084	0.8385
2409	1-palmitoyl-GPG (16:0)*	Lipid	Lysophospholipid	45970	LC/MS Neg	100005717	5570	483.273	3300276				0.8174	0.7381	0.6381	1.5643	0.7103	0.5982	0.992	0.6422	1.1261	1.0591	2.7355	1.9549	2.3656	1.0357	2.499	1.7301	1.5922	1.1184	0.3909
2416	1-palmitoyl-GPI* (16:0)	Lipid	Lysophospholipid	35305	LC/MS Neg	100001655	5564	571.289				HMDB61695	1.1503	0.8621	0.6375	1.1954	0.7263	1.0198	1.0761	0.7212	1.3102	0.8201	1.7206	1.2172	1.4506	0.7152	2.1	2.086	1.1628	0.9739	0.3538
2402	1-palmitoyl-GPS (16:0)*	Lipid	Lysophospholipid	46130	LC/MS Neg	100005805	5572	496.268	9547100				1.1728	1.0447	0.6635	1.5994	0.8174	1.0629	1.2289	0.9136	1.5268	1.1815	1.1277	0.7963	0.8595	0.4598	1.2106	1.4542	0.8651	0.505	0.1594
2546	1-pentadecanoylglycerol (15:0)	Lipid	Monoacylglycerol	47898	LC/MS Neg	100001431	6200	241.217	190750	104140-07-0			0.946	1.119	0.6664	1.1296	1.3442	1.1433	1.0059	0.7717	1.0533	0.9957	1.2457	0.9858	1.4638	0.8848	1.107	0.9536	0.9953	0.514	0.3036
2068	1-stearoyl-2-arachidonoyl-GPC (18:0/20:4)	Lipid	Phosphatidylcholine (PC)	42450	LC/MS Pos Late	100001869	2300	810.601	16219824	35418-59-8		HMDB08048	1.1822	1.1727	1.427	0.9851	1.1649	1.172	1.0909	1.2235	1.1917	1.3795	1.0149	0.5717	0.6807	0.7944	0.7662	0.3763	0.6078	0.5538	0.4878
2162	1-stearoyl-2-arachidonoyl-GPE (18:0/20:4)	Lipid	Phosphatidylethanolamine (PE)	52447	LC/MS Pos Late	100008977	2424	768.554	5289133			HMDB09003	0.942	1.0004	1.2115	0.9678	1.0006	1.3083	1.0549	1.0706	1.3594	1.4198	0.9996	0.5264	0.6609	0.6368	0.9421	0.4704	0.7377	0.7502	0.6339
2273	1-stearoyl-2-arachidonoyl-GPI (18:0/20:4)	Lipid	Phosphatidylinositol (PI)	52449	LC/MS Pos Late	100000616	3000	904.591		383907-33-3		HMDB09815	1.0106	1.1225	1.122	1.0114	1.0153	1.0017	0.9294	1.0862	1.1467	1.2929	0.9983	0.4596	0.6163	0.6368	0.814	0.4446	0.7483	0.6973	0.6311
2230	1-stearoyl-2-arachidonoyl-GPS (18:0/20:4)	Lipid	Phosphatidylserine (PS)	48502	LC/MS Polar	100001872	888	810.529				HMDB12383	1.0542	1.1931	1.4289	1.1764	1.0441	1.4915	1.3943	1.417	1.6289	1.5078	0.9935	0.5673	0.6888	0.7245	0.6928	0.4887	0.6442	0.6652	0.6364
2074	1-stearoyl-2-docosahexaenoyl-GPC (18:0/22:6)	Lipid	Phosphatidylcholine (PC)	52611	LC/MS Pos Late	100008916	2197	834.601		59403-52-0		HMDB08057	1.0384	1.263	1.2038	1.2265	1.2393	0.9461	1.1141	1.0855	1.0059	1.2239	1.2218	0.6868	0.9378	0.7901	1.0033	0.5427	0.7727	0.7898	0.7446
2166	1-stearoyl-2-docosahexaenoyl-GPE (18:0/22:6)*	Lipid	Phosphatidylethanolamine (PE)	52466	LC/MS Pos Late	100008992	2317	792.554	9546798			HMDB05334	1.066	1.1542	1	1.0159	1.0803	1.4993	1.1599	1.3267	1.1738	1.3337	0.8246	0.5542	0.7649	0.6491	0.9256	0.5661	0.7252	0.6547	0.7235
2057	1-stearoyl-2-oleoyl-GPC (18:0/18:1)	Lipid	Phosphatidylcholine (PC)	52438	LC/MS Pos Late	100008904	2644	788.616		56421-10-4		HMDB08038	1.0092	1.1825	1.0507	1.3355	1.2266	1.1104	1.1285	1.1499	0.9605	1.0744	1.2893	0.6029	0.7252	0.6379	0.8297	0.6275	0.7091	0.8886	0.6359
2154	1-stearoyl-2-oleoyl-GPE (18:0/18:1)	Lipid	Phosphatidylethanolamine (PE)	42448	LC/MS Pos Late	100001856	2858	746.569				HMDB08993	0.9764	1.1847	0.9639	1.3991	1.3355	1.7986	1.2043	1.5032	1.1522	1.2715	0.9573	0.6032	0.7875	0.5088	0.9584	0.753	0.8289	1.0236	0.6685
2247	1-stearoyl-2-oleoyl-GPG (18:0/18:1)	Lipid	Phosphatidylglycerol (PG)	52623	LC/MS Polar	100001866	717	775.549		322647-48-3			0.8952	1.1899	1.0218	1.0286	1.5457	1.5111	1.5343	1.312	1.3918	1.226	1.061	0.3622	0.6115	0.4409	0.5325	0.4002	0.6239	0.4966	0.6076
2227	1-stearoyl-2-oleoyl-GPS (18:0/18:1)	Lipid	Phosphatidylserine (PS)	19265	LC/MS Pos Late	100000639	3000	790.559	9547087			HMDB10163	0.9948	1.1353	0.883	1.2333	1.1476	1.0406	0.9562	1.217	1.0052	1.2056	1.1315	0.5374	0.7864	0.5622	0.8198	0.5926	0.7618	0.8368	0.6721
2550	1-stearoylglycerol (18:0)	Lipid	Monoacylglycerol	52390	LC/MS Pos Late	100000932	1830	376.342	24699	123-94-4;31566-31-1	D01947	HMDB31075	0.8794	1.0004	0.8952	0.8134	1.2146	0.9574	0.9121	0.8306	0.8986	1.2566	1.2835	0.8298	1.0439	1.0704	0.9996	0.8486	1.1174	1.071	1.0806
2320	1-stearoyl-GPC (18:0)	Lipid	Lysophospholipid	33961	LC/MS Pos Late	100001271	1606	524.371	497299	19420-57-6		HMDB10384	1.5049	1.7073	1.1649	1.0001	0.8536	1.5324	1.532	0.9668	1.3124	1.0165	1.0108	0.6751	0.7446	0.6122	0.9999	0.8967	0.7102	1.1226	0.6852
2372	1-stearoyl-GPE (18:0)	Lipid	Lysophospholipid	42398	LC/MS Pos Late	100001461	1626	482.324	9547068	69747-55-3		HMDB11130	0.9826	0.8012	0.8296	1.0058	0.8684	0.9081	0.9339	0.8458	0.9399	0.947	1.5457	0.9592	1.0511	1.0511	1.4861	1.7674	1.1378	1.6794	1.1146
2411	1-stearoyl-GPG (18:0)	Lipid	Lysophospholipid	34437	LC/MS Neg	100001462	5816	511.304					0.7674	1.0818	0.5495	1.8528	1.066	0.4285	0.7023	0.866	1.1309	0.7787	2.9735	2.4048	2.5987	0.9829	2.3645	2.1916	1.3577	0.8036	0.3526
2419	1-stearoyl-GPI (18:0)	Lipid	Lysophospholipid	19324	LC/MS Neg	100000656	5794	599.32		796963-93-4		HMDB61696	1.0542	0.8761	0.6759	1.1685	0.8157	0.7542	0.7853	0.7215	1.36	1.0361	1.933	1.4036	1.581	0.6468	2.0854	1.8981	1.3355	0.8493	0.3191
2403	1-stearoyl-GPS (18:0)*	Lipid	Lysophospholipid	45966	LC/MS Neg	100004327	5800	524.299	9547101				1.0883	1.0133	0.6168	1.8058	1.0772	0.8053	0.9867	0.8388	1.2111	0.9028	1.9526	1.3755	1.4054	0.6043	1.1769	1.7457	0.7962	0.5291	0.1995
115	2-aminoadipate	Amino Acid	Lysine Metabolism	6146	LC/MS Polar	381	3500	160.061	469	542-32-5;1118-90-7	C00956	HMDB00510	0.7961	0.9659	1.0172	0.8936	0.8668	1.0266	1.2614	1.3842	1.4146	1.2698	0.725	0.8896	0.7728	0.6438	1.4453	0.9123	1.2954	1.5413	1.2243
2568	2-arachidonoylglycerol (20:4)	Lipid	Monoacylglycerol	19266	LC/MS Neg	100000584	6170	303.233	5282280	53847-30-6	C13856	HMDB04666	1.1896	1.1083	0.8219	1.5924	1.2986	0.5336	0.9941	0.6406	1.5202	1.583	0.7821	1.2355	0.8015	0.7872	0.9783	0.8674	1.188	1.0187	0.8591
3784	2'-deoxyadenosine	Nucleotide	Purine Metabolism, Adenine containing	1553	LC/MS Pos Early	211	2252	252.109	13730	16373-93-6	C00559	HMDB00101	0.8635	0.653	0.2976	0.722	0.3973	0.6624	0.4561	0.5599	0.3383	0.366	2.1303	1.6092	1.5683	1.4216	1.0663	1.3287	1.1508	1.016	1.1109
3872	2'-deoxycytidine	Nucleotide	Pyrimidine Metabolism, Cytidine containing	15949	LC/MS Pos Early	100000125	2193	228.098	13711	951-77-9	C00881	HMDB00014	0.9195	0.7615	0.5938	0.7691	0.493	0.717	0.4826	0.4641	0.4474	0.4379	2.8836	2.2161	1.8331	1.6156	1.6405	0.9098	1.3212	1.3799	1.3471
3814	2'-deoxyguanosine	Nucleotide	Purine Metabolism, Guanine containing	1411	LC/MS Neg	348	1700	266.089	187790	961-07-9	C00330	HMDB00085	0.7545	0.6871	0.3999	0.7563	0.3999	0.9105	0.4881	0.8009	0.4767	0.3999	2.3595	1.8114	1.7144	1.7264	0.8426	1.6177	1.0446	1.3896	0.9028
3745	2'-deoxyinosine	Nucleotide	Purine Metabolism, (Hypo)Xanthine/Inosine containing	15076	LC/MS Neg	100000135	1688	251.079	65058	890-38-0	C05512	HMDB00071	0.33	0.33	0.33	0.33	0.33	0.33	0.33	0.33	0.33	0.33	1.2225	1.1402	1.3829	0.9941	0.33	1	0.5357	0.7343	0.5004
3847	2'-deoxyuridine	Nucleotide	Pyrimidine Metabolism, Uracil containing	1412	LC/MS Polar	536	1100	273.073	13712	951-78-0	C00526	HMDB00012	3.7226	0.6711	0.5463	2.5587	1.4063	0.7509	0.8849	0.8519	1.0235	0.7387	0.4885	0.4956	2.3565	0.5588	1.0933	0.9765	5.2016	3.9103	2.2643
1491	2-hydroxyadipate	Lipid	Fatty Acid, Dicarboxylate	31934	LC/MS Polar	100001153	3000	161.046	193530	18294-85-4	C02360	HMDB00321	1.9483	0.5368	0.6391	0.7547	0.6605	1.0573	1.3792	1.2214	0.8595	1.4713	0.7637	0.4982	0.4982	0.4982	1.25	0.8584	1.15	0.9658	1.1758
1487	2-hydroxyglutarate	Lipid	Fatty Acid, Dicarboxylate	37253	LC/MS Polar	100002070	3352.8	147.03	43	40951-21-1	C02630	HMDB0059655	1.2153	1.1467	1.0735	1.2061	0.9925	1.2417	1.5099	1.5434	1.6119	1.5173	0.5704	0.521	0.5111	0.4375	1.0075	0.8327	0.8952	1.0852	0.8576
1735	2-hydroxypalmitate	Lipid	Fatty Acid, Monohydroxy	35675	LC/MS Neg	100001579	5511.2	271.228	92836	764-67-0		HMDB31057	0.7144	1.2849	0.9845	1.213	0.6431	1.1021	0.7214	1.0258	1.1367	1.0174	1.1817	1.2938	0.7506	1.0135	1.0713	1.0186	0.8149	0.6664	0.7647
1737	2-hydroxystearate	Lipid	Fatty Acid, Monohydroxy	17945	LC/MS Neg	1239	5695	299.259	69417	629-22-1	C03045		0.9638	1.2302	0.7023	0.8778	1.089	1.9847	1.0223	0.945	1.0003	0.905	1.6043	1.2253	1.0978	0.7945	1.5664	1.1321	0.9454	0.6284	0.8847
339	2-methylbutyrylcarnitine (C5)	Amino Acid	Leucine, Isoleucine and Valine Metabolism	45095	LC/MS Pos Early	100001509	3050	246.17	6426901	31023-25-3		HMDB00378	0.8549	0.7802	1.0934	1.4723	0.7824	0.886	1.2638	1.2286	1.3084	1.4478	0.9891	0.8022	0.7077	0.6746	1.3729	1.7029	1.1808	1.6777	1.0109
1305	2-methylcitrate/homocitrate	Energy	TCA Cycle	52282	LC/MS Neg	100008929	575	205.035					0.6854	0.6018	0.5712	0.7939	0.6235	1.2956	1.5434	1.7689	1.7893	1.6742	0.2956	0.209	0.3768	0.209	1.0417	0.8322	1.1278	1.1054	1.1971
2562	2-myristoylglycerol (14:0)	Lipid	Monoacylglycerol	34383	LC/MS Neg	100001408	6230	227.202	137938	27214-38-6		HMDB11530	0.9187	1.194	0.6793	1.2398	1.4704	0.9968	1.0432	0.8904	1.0639	1.1276	1.3815	0.9896	1.1276	0.6339	1.1296	0.9646	0.9238	0.442	0.2291
2314	2-palmitoleoyl-GPC* (16:1)*	Lipid	Lysophospholipid	35819	LC/MS Pos Late	100001561	1425	494.324				HMDB10383	1.1284	1.5747	1.0382	2.9977	1.3029	1.3267	2.6346	1.8053	1.5918	1.1931	1.4154	0.3489	0.4265	0.2722	0.6629	0.5651	0.8295	0.9426	0.5042
2563	2-palmitoylglycerol (16:0)	Lipid	Monoacylglycerol	33419	LC/MS Neg	100001048	6400	255.233	123409	23470-00-0		HMDB11533	0.8259	1.0311	0.7222	1.2899	1.3534	1.0831	0.9427	0.8089	0.9999	1.0309	1.3189	1.1971	1.0432	0.6844	0.9907	1.1008	0.9684	0.6451	0.2024
2312	2-palmitoyl-GPC* (16:0)*	Lipid	Lysophospholipid	35253	LC/MS Pos Late	100001562	1505	496.34	15061532			HMDB61702	0.9981	1.0212	1.1047	1.3759	1.0816	1.6023	1.9095	1.6361	1.5893	1.2863	1.2036	0.3991	0.6026	0.528	0.7597	0.4398	0.6266	0.8837	0.5596
1798	2R,3R-dihydroxybutyrate	Lipid	Fatty Acid, Dihydroxy	63109	LC/MS Polar	100002367	1543	119.035	13120901	759-06-8		HMDB00498	1.7117	0.6581	0.8933	0.8684	2.1223	2.1355	2.7349	0.9618	1.7997	0.8934	1.2236	0.8803	0.922	1.5491	2.6312	0.9937	0.8979	1.7069	0.9354
2373	2-stearoyl-GPE (18:0)*	Lipid	Lysophospholipid	41220	LC/MS Neg	100003901	6350	480.31				HMDB11129	0.8161	1.0287	0.617	1.2435	0.7804	0.5767	1.1197	0.7433	0.8691	1.0067	1.8615	1.1448	1.2986	0.5148	2.1198	1.6649	1.1509	0.7436	0.2572
168	3-(4-hydroxyphenyl)lactate (HPLA)	Amino Acid	Tyrosine Metabolism	32197	LC/MS Neg	240	1379	181.051	9378	6482-98-0	C03672	HMDB00755	0.9437	0.6773	1.0161	1.3859	1.1001	0.6608	1.094	1.2825	1.1178	1.0667	1.2609	0.9109	0.9923	0.7188	1.0077	1.0925	1.1487	1.6522	0.7948
420	3-amino-2-piperidone	Amino Acid	Urea cycle; Arginine and Proline Metabolism	62853	LC/MS Pos Early	100020361	2065	115.087	5200225	1892-22-4		HMDB00323	1.0011	0.8616	1.2935	1.547	1.0373	0.712	1.1691	1.0531	1.0378	1.0198	1.3281	0.94	1.2369	0.7949	0.9869	1.0991	0.9325	0.9325	0.5628
3889	3-aminoisobutyrate	Nucleotide	Pyrimidine Metabolism, Thymine containing	1566	LC/MS Pos Early	1114	2190	104.071	64956	10569-72-9;214139-20-5	C05145	HMDB03911	0.6325	0.6715	1.1359	1.2666	1.1233	0.4387	0.6606	1.0182	0.7216	0.6103	1.4447	1.0603	1.626	0.7194	1.3965	0.4387	1.5764	1.1134	1
2859	3-hydroxy-3-methylglutarate	Lipid	Mevalonate Metabolism	531	LC/MS Polar	112	2850	161.046	1662	503-49-1	C03761	HMDB00355	1.3384	1.0127	1.5363	0.9783	0.7761	0.8596	1.4796	1.4977	2.1821	2.3702	1.0546	0.7755	0.7685	0.5452	1.0749	1.2155	1.0455	0.9131	0.7761
1492	3-hydroxyadipate*	Lipid	Fatty Acid, Dicarboxylate	62069	LC/MS Polar	100004396	3131	161.046	151913			HMDB00345	1.4191	1.1662	1.0211	1.2033	1.4583	1.0384	1.5027	1.5348	0.6968	1.5403	0.8483	0.5183	0.8253	0.6138	0.7557	0.8145	0.9578	0.3095	0.6503
1700	3-hydroxydecanoylcarnitine	Lipid	Fatty Acid Metabolism (Acyl Carnitine, Hydroxy)	63358	LC/MS Pos Late	100021141	961	332.243				HMDB61636	1.0802	1.6243	1.4228	0.6272	1.8338	1.1563	1.9901	2.1835	1.6541	1.2766	1.2374	1.5225	0.5088	0.7299	0.6298	0.7059	0.72	0.484	0.6496
1744	3-hydroxyhexanoate	Lipid	Fatty Acid, Monohydroxy	53230	LC/MS Neg	100006367	1725	131.071	151492	10191-24-9			0.8872	0.6093	0.7319	0.6093	0.9831	0.7463	1.2045	1.5685	1.4138	1.3581	0.895	0.6093	0.6093	0.6093	0.6093	0.9866	0.6093	0.6093	0.6093
1702	3-hydroxyoleoylcarnitine	Lipid	Fatty Acid Metabolism (Acyl Carnitine, Hydroxy)	61840	LC/MS Pos Late	100019801	1406	442.353					1.0663	1.568	1.4671	0.7225	1.2916	1.0034	1.6718	2.5049	1.7201	1.5178	1.0303	1.083	0.5475	0.4119	0.3745	0.5445	0.5092	0.3834	0.5157
1701	3-hydroxypalmitoylcarnitine	Lipid	Fatty Acid Metabolism (Acyl Carnitine, Hydroxy)	61839	LC/MS Pos Late	100019800	1380	416.337					1.0777	1.4075	1.4194	0.6534	1.3683	0.8956	1.5849	1.8469	1.536	1.5575	1.2424	1.3341	0.7035	0.6339	0.6264	0.7196	0.6646	0.5517	0.672
2689	3-ketosphinganine	Lipid	Sphingolipid Synthesis	34381	LC/MS Pos Late	100001436	1400	300.29	631	18944-28-0	C02934	HMDB01480	1.4683	1.3211	1.3601	1.63	1.0695	0.9199	1.5626	1.2274	1.4015	1.2918	1.0754	0.8517	0.8283	0.7135	0.8321	1.1785	0.6919	0.7958	0.809
316	3-methylglutaconate	Amino Acid	Leucine, Isoleucine and Valine Metabolism	57747	LC/MS Polar	100002458	2700	99.0452	1551553	5746-90-7		HMDB00522	1.0272	0.9167	1.0542	1.2518	0.9419	0.6586	0.9209	1.2518	1.1582	1.2144	1.1605	0.7336	0.9515	0.5924	1.2068	1.0231	1.0534	0.9689	0.9577
69	3-methylhistidine	Amino Acid	Histidine Metabolism	15677	LC/MS Pos Early	100000042	2670	170.092	64969	368-16-1	C01152	HMDB00479	0.6485	0.2351	1.3988	1.9041	1.3317	0.2351	0.6942	1.3869	1.3249	0.96	1.4869	0.7039	1	0.3254	0.998	2.2154	1.6494	1.1947	0.2351
3776	3'-phosphoadenosine 5'-phosphosulfate (PAPS)	Nucleotide	Purine Metabolism, Adenine containing	63334	LC/MS Neg	100000290	533	505.979	10214	482-67-7	C00053	HMDB01134	0.5982	0.5982	0.9499	1.3211	0.996	0.5982	0.5982	0.7059	0.7622	0.5982	2.1725	2.0833	0.8971	0.5982	1.2489	2.4532	0.5982	1.2107	0.5982
1087	3-phosphoglycerate	Carbohydrate	Glycolysis, Gluconeogenesis, and Pyruvate Metabolism	1414	LC/MS Neg	132	583	184.986	724	80731-10-8	C00597	HMDB00807	0.7193	1.0247	1.0913	1.395	0.9225	1.0188	1.1333	1.3231	1.376	1.3302	1.1602	0.7281	0.7023	0.8038	1.229	1.0701	0.9014	0.8256	0.9352
3850	3-ureidopropionate	Nucleotide	Pyrimidine Metabolism, Uracil containing	3155	LC/MS Pos Early	1053	875	133.061	111	462-88-4	C02642	HMDB00026	0.689	0.9351	0.9703	1.1631	0.8139	0.6442	1.1542	0.9695	1.0704	1.0021	1.5699	1.2095	1.1616	0.9842	1.2487	0.9521	1.415	1.5593	1.2066
484	4-acetamidobutanoate	Amino Acid	Polyamine Metabolism	1558	LC/MS Pos Early	1113	1350	146.081	18189	3025-96-5	C02946	HMDB03681	0.9379	0.5649	1.0512	1	0.8652	0.8909	0.6347	0.6305	0.9532	1.0409	0.9972	0.9553	1.1097	1.076	1.7074	1.0458	1.2266	1.3536	1.6053
2898	4-cholesten-3-one	Lipid	Sterol	38125	LC/MS Pos Late	100002227	2520	385.346	91477	601-57-0	C00599	HMDB00921	0.1242	0.1682	0.196	0.3426	0.1099	1.1818	1.3111	1.3439	1.4454	1.5649	0.2571	0.1299	0.2076	0.1099	1.3231	1.2567	1.2085	1.3183	1.0326
486	4-guanidinobutanoate	Amino Acid	Guanidino and Acetamido Metabolism	15681	LC/MS Pos Early	100000096	2320	146.092	500	463-003;463-00-3	C01035	HMDB03464	1.4637	0.4961	0.672	1.1382	0.71	0.4287	0.7841	1.0108	0.87	0.8357	2.02	1.352	1.6324	0.9285	1.6032	2.5848	1.9308	2.522	1.686
508	4-hydroxy-nonenal-glutathione	Amino Acid	Glutathione Metabolism	48487	LC/MS Neg	100006240	3319.2	462.192		99927-70-5			0.93	1.1809	0.8289	1.499	0.7519	1.0776	1.9512	1.6999	1.6605	1.797	0.993	0.7752	0.9631	0.6709	1.1167	0.8321	0.8423	0.9367	0.8355
90	4-imidazoleacetate	Amino Acid	Histidine Metabolism	32349	LC/MS Pos Early	100001207	2055	127.05	96215	645-65-8	C02835	HMDB02024	1.5702	0.6367	1.0123	1.1501	0.8418	1.1214	1.5211	1.5046	1.592	1.412	0.7646	0.6332	0.9877	0.7217	0.958	0.5573	1.196	1.3772	0.916
3792	5'- GMP	Nucleotide	Purine Metabolism, Guanine containing	2849	LC/MS Pos Early	347	800	364.065	6804	1333479	C00144	HMDB01397	1.0301	0.4885	0.9487	1.3807	0.8291	0.4533	0.5972	0.6011	0.7187	0.6529	1.5597	0.9609	1.8081	0.7575	1.0082	1.1455	2.6422	2.3701	1.108
112	5-(galactosylhydroxy)-L-lysine	Amino Acid	Lysine Metabolism	43582	LC/MS Pos Early	100002462	2755	325.161	123986	32448-36-5			1.0336	0.9975	0.9792	1.6385	1.0062	0.6615	0.9837	0.9967	0.84	0.8973	1.6505	1.28	1.2565	0.8222	1.0877	0.5305	1.1296	1.154	0.9427
127	5-aminovalerate	Amino Acid	Lysine Metabolism	18319	LC/MS Pos Early	100000454	2220	118.086	138	660-88-8	C00431	HMDB03355	1.1751	1.1576	0.9889	0.9911	0.7246	0.8165	1.0242	1.8875	1.1247	1.182	1.2195	1.4098	1.1584	0.5801	1.1844	1.284	0.9012	0.9876	0.8198
1663	5-dodecenoylcarnitine (C12:1)	Lipid	Fatty Acid Metabolism (Acyl Carnitine, Monounsaturated)	61769	LC/MS Pos Late	100016069	1135	342.264				HMDB13326	0.6938	1.0042	1.638	1.5793	1.7208	0.738	1.6119	1.4711	2.0628	1.6471	1.2102	0.6918	0.5015	0.5146	0.8878	1.0446	0.3758	0.5477	0.7338
111	5-hydroxylysine	Amino Acid	Lysine Metabolism	15685	LC/MS Pos Early	100000054	2790	163.108	1029	13204-98-3	C16741	HMDB00450	1.3876	0.9879	0.7474	2.236	0.8811	0.7622	0.3506	1.0008	0.844	0.3506	1.5238	1.1278	1.1671	0.3506	0.9352	0.3506	1.3564	1.2679	0.3506
480	5-methylthioadenosine (MTA)	Amino Acid	Polyamine Metabolism	1419	LC/MS Pos Early	212	2752	298.097	439176	2457-80-9	C00170	HMDB01173	0.9942	0.8631	0.9653	1.1102	0.9026	0.6819	1.0542	0.9032	0.9581	0.9559	1.0409	1.0848	0.9607	0.8922	1.4354	1.3332	1.3404	1.1253	1.0412
499	5-oxoproline	Amino Acid	Glutathione Metabolism	1494	LC/MS Neg	1021	738.5	128.035	7405	98-79-3	C01879	HMDB00267	0.8506	0.6673	1.3519	1.1866	0.9907	0.6812	1.2255	1.4513	1.6382	1.5245	0.9403	0.9029	1.0187	0.7592	1.0484	0.9648	1.1055	1.2009	0.8641
1104	5-phosphoribosyl diphosphate (PRPP)	Carbohydrate	Pentose Phosphate Pathway	36840	LC/MS Neg	166	570	308.978	7339	108321-05-7	C00119	HMDB00280	1.3617	1.2941	0.9721	0.9779	0.632	1.035	1.4262	0.723	1.0458	1.149	1.0108	0.998	1.2384	0.9077	1.6113	0.9174	2.2631	1.5346	1.9999
1634	acetylcarnitine (C2)	Lipid	Fatty Acid Metabolism (Acyl Carnitine, Short Chain)	32198	LC/MS Pos Early	100000802	2282	204.123	1	5080-50-2	C02571	HMDB00201	0.5745	1.177	1.1335	1.0158	0.9275	0.6178	0.8337	0.8665	0.7987	0.7824	2.4927	2.2566	1.2801	1.1422	1.0979	1.6778	0.9259	1.0933	0.8901
1314	acetyl-CoA	Lipid	Fatty Acid Metabolism	43840	LC/MS Neg	1830	1691	403.556	444493	102029-73-2	C00024	HMDB01206	1.0219	0.968	1.4749	2.7135	1.3106	0.9192	2.2659	1.6235	2.3464	1.6134	1.1119	0.5638	0.6654	0.8434	0.4831	0.661	0.8924	0.8716	0.4687
1308	acetylphosphate	Energy	Oxidative Phosphorylation	15488	LC/MS Polar	1211	4013.9	138.98	186	94249-01-1	C00227	HMDB01494	1.2487	1.7448	1.1704	1.3401	0.9879	2.101	2.2573	1.5787	1.6389	1.4017	0.9204	0.6726	0.8233	0.7742	0.8675	0.7531	0.9155	0.7621	0.9
1285	aconitate [cis or trans]	Energy	TCA Cycle	46173	LC/MS Neg	100001359	580	173.009					0.5326	0.9254	1.4936	0.8699	0.8334	0.6029	0.6744	0.7653	0.881	0.9876	2.8394	2.9303	1.1134	1.5854	1.9669	3.8664	0.8532	1.0676	1.0933
3763	adenine	Nucleotide	Purine Metabolism, Adenine containing	554	LC/MS Pos Early	880	2221	136.062	190	73-24-5	C00147	HMDB00034	1.0154	0.8969	1.1583	1.3755	0.8742	0.64	1.1078	0.9621	1.0193	1.0929	1.0615	0.632	0.8271	0.7208	1.4467	0.9301	1.1776	0.9889	0.9075
3762	adenosine	Nucleotide	Purine Metabolism, Adenine containing	555	LC/MS Pos Early	798	2169	268.104	60961	58-61-7	C00212	HMDB00050	0.9436	0.4987	0.8413	1.1415	0.6331	0.5602	1.04	0.6252	0.6906	0.8323	1.3274	0.9956	0.9511	0.8801	1.4912	2.1445	2.4648	1.3289	0.7802
3758	adenosine 3',5'-cyclic monophosphate (cAMP)	Nucleotide	Purine Metabolism, Adenine containing	2831	LC/MS Neg	207	1952.2	328.045	6076	60-92-4	C00575	HMDB00058	0.2932	0.7599	1.2235	0.8279	0.7896	0.7747	0.562	0.8935	1.2354	1.5445	0.9916	0.5828	1.613	0.6138	1.5853	0.4572	1.6874	2.6586	1.5805
3931	adenosine 5'-diphosphoribose (ADP-ribose)	Cofactors and Vitamins	Nicotinate and Nicotinamide Metabolism	558	LC/MS Neg	215	920	558.064	192	68414-18-6	C00301	HMDB01178	1.2209	1.1647	1.2876	1.4059	1.3186	1.0034	1.1881	1.478	1.4589	1.2655	1.0525	0.9188	0.8367	0.9026	0.7982	0.7238	0.9073	0.8672	0.7334
3761	adenylosuccinate	Nucleotide	Purine Metabolism, Adenine containing	18360	LC/MS Neg	1303	560	230.53	195	19046-78-7	C03794	HMDB00536	1.4889	0.1494	0.3936	1.5046	1	0.1494	0.6066	0.4499	0.9344	0.3257	1.2583	0.7154	1.9625	0.3932	0.5813	1.3734	2.2734	3.609	1.058
3754	ADP	Nucleotide	Purine Metabolism, Adenine containing	3108	LC/MS Neg	208	680	426.022	6022	20398-34-9	C00008	HMDB01341	0.8282	1.0466	1.2319	1.5263	0.7837	0.857	1.4743	1.0979	1.4438	1.1273	1.5285	0.9347	0.9534	0.7262	1.1957	1.2276	0.8639	1.3028	0.8592
3733	AICA ribonucleotide	Nucleotide	Purine Metabolism, (Hypo)Xanthine/Inosine containing	38325	LC/MS Pos Early	216	797	339.07	65110	3031-94-5	C04677	HMDB01517	0.6974	1.278	0.7101	0.4636	0.4636	0.8655	1.164	0.4636	0.4636	0.6526	2.0155	1.0656	1.3396	0.6355	1.3542	0.4636	1.4327	1.1485	3.3352
28	alanine	Amino Acid	Alanine and Aspartate Metabolism	1126	LC/MS Pos Early	811	1700	90.055	5950	56-41-7	C00041	HMDB00161	1.2283	0.8014	0.9154	1.3755	0.8875	0.7018	1.0754	1.0172	1.1198	1.0198	1.1982	0.9164	1.2636	0.7978	1.1323	0.9851	1.2454	1.1454	0.9219
579	alanylleucine	Peptide	Dipeptide	37093	LC/MS Pos Early	100001890	3055	203.139	259583	1638-60-4		HMDB28691	1.798	0.5525	1.1394	1.9087	0.4167	0.7777	1	1.2668	1.0112	1.5707	0.3628	0.3628	1.1407	0.3628	0.5938	0.5248	0.9956	0.9712	0.3628
3750	allantoic acid	Nucleotide	Purine Metabolism, (Hypo)Xanthine/Inosine containing	33434	LC/MS Polar	218	2960	175.047	203	99-16-1	C00499	HMDB01209	0.5941	0.8283	0.7911	1.4088	0.6772	0.2847	0.803	0.5614	0.6263	0.4796	2.0725	1.7759	1.6916	1.2183	0.9421	1.5751	1.0579	1.5186	1.1558
3749	allantoin	Nucleotide	Purine Metabolism, (Hypo)Xanthine/Inosine containing	1107	LC/MS Polar	1002	1672	157.037	204	97-59-6	C02350	HMDB00462	0.8236	0.8516	1.1728	1.2286	0.9131	0.5736	0.9506	0.9344	1.0082	1.0351	1.5428	1.1455	1.1537	0.8086	1.1949	1.3298	1.0848	1.1974	0.9878
44	alpha-ketoglutaramate*	Amino Acid	Glutamate Metabolism	62101	LC/MS Polar	100002397	1916	144.03	48	18465-19-5			0.8656	0.8046	1.0184	1.0643	0.8621	0.7112	1.017	1.2112	1.4082	1.4245	1.2757	0.9417	0.9399	0.7888	1.2166	1.1392	1.2417	1.2074	0.9686
1289	alpha-ketoglutarate	Energy	TCA Cycle	528	LC/MS Polar	93	2700	145.014	51	305-72-6;328-50-7;22202-68-2	C00026	HMDB00208	0.8129	1.8528	1.7217	0.8302	1.2821	1.5486	0.9708	2.0745	1.9123	2.0257	0.8712	1.0292	0.4598	0.6017	1.5943	1.1247	0.4487	0.3713	0.5015
3960	alpha-tocopherol	Cofactors and Vitamins	Tocopherol Metabolism	1561	LC/MS Pos Late	1105	2522	430.378	14985	59-02-9;10191-41-0	C02477	HMDB01893	0.5764	1.2111	1.7668	1.7313	1.0683	1.1502	1.7761	0.6188	1.5247	1.3889	1.2576	0.3094	0.6584	0.5744	0.4767	0.3094	0.3616	0.3094	0.3094
3755	AMP	Nucleotide	Purine Metabolism, Adenine containing	32342	LC/MS Pos Early	209	1013	348.07	6083	149022-20-8	C00020	HMDB00045	1.2893	0.7157	1.0537	1.4849	0.8758	0.5196	0.8795	0.854	0.8443	0.8198	1.602	0.8155	1.4249	0.7387	0.992	1.0321	1.7809	1.7505	1.008
82	anserine	Amino Acid	Histidine Metabolism	15747	LC/MS Pos Early	100000044	2924	241.13	112072	10030-52-1	C01262	HMDB00194	0.8986	0.7566	1.0768	1.1284	1.0685	0.6915	0.7899	0.8824	0.9499	0.9944	1.8993	1.3205	1.1965	0.7106	1.0631	1.2416	1.0545	1.2117	0.9867
1127	arabitol/xylitol	Carbohydrate	Pentose Metabolism	48885	LC/MS Polar	100006430	1932.4	151.061	6912		C01904		1.0596	0.7813	1.1223	1.0878	0.7441	0.6022	1.1462	0.764	1.075	1.1018	1.2582	0.8201	0.862	0.7023	1.3426	1.0636	1.1025	1.1479	0.8558
1133	arabonate/xylonate	Carbohydrate	Pentose Metabolism	48255	LC/MS Polar	100006115	2700	165.041					0.8717	1.029	1.1264	1.0183	1.0572	0.5496	0.873	0.7736	0.884	0.821	1.2822	1.1788	0.817	0.8769	1.9002	1.7745	1.1192	1.0562	0.7397
1400	arachidonate (20:4n6)	Lipid	Long Chain Polyunsaturated Fatty Acid (n3 and n6)	1110	LC/MS Neg	229	5535	303.233	444899	506-32-1	C00219	HMDB01043	1.0188	1.0815	0.7482	1.3089	1.1158	1.1637	1.2035	0.8827	1.2303	0.913	1.336	0.6929	0.7915	0.765	0.9545	0.8571	0.8421	0.4907	0.369
1675	arachidonoylcarnitine (C20:4)	Lipid	Fatty Acid Metabolism (Acyl Carnitine, Polyunsaturated)	57518	LC/MS Pos Late	100015837	1353	448.342					1.3247	1.1968	1.4457	1.2766	0.6654	1.213	0.6511	1.0979	1.4653	0.9997	1.7041	0.9027	0.6571	0.6871	0.5333	0.7985	0.2638	0.3409	0.2862
414	arginine	Amino Acid	Urea cycle; Arginine and Proline Metabolism	1638	LC/MS Pos Early	231	2825	175.119	232	1119-34-2	C00062	HMDB00517	1.4298	0.7272	0.8851	1.1158	0.7602	0.6711	0.9133	0.9114	0.8909	0.8527	1.7307	1.2483	1.3354	0.9078	1.23	1.3732	1.2493	1.233	0.8176
415	argininosuccinate	Amino Acid	Urea cycle; Arginine and Proline Metabolism	15497	LC/MS Pos Early	232	2745	291.13	16950	156637-58-0	C03406	HMDB00052	1.9512	0.8539	0.8256	1.0973	0.7076	0.9371	1.8897	1.0571	1.0617	1.1481	1.2308	1.1792	1.1182	0.6395	1	0.6395	0.9352	0.9134	0.8146
39	asparagine	Amino Acid	Alanine and Aspartate Metabolism	512	LC/MS Pos Early	917	1225	133.061	6267	70-47-3	C00152	HMDB00168	1.5792	0.6385	0.7804	1.2854	0.7057	0.8101	1.1416	0.9238	1.0793	0.9419	1.441	0.9772	1.2753	0.8215	1.0228	1.0503	1.1653	1.1747	0.8386
35	aspartate	Amino Acid	Alanine and Aspartate Metabolism	443	LC/MS Pos Early	234	1165	134.045	5960	56-84-8	C00049	HMDB00191	0.5803	0.6382	1.074	1.4608	0.7213	0.4456	0.8907	0.6157	0.9182	0.826	1.5597	1.2041	1.317	0.9905	1.2307	1.6391	1.1109	1.2281	1.0153
1349	behenate (22:0)*	Lipid	Long Chain Saturated Fatty Acid	12125	LC/MS Neg	314	6745	339.327	8215	112-85-6	C08281	HMDB00944	1.0034	1.0466	0.655	1.0214	0.9844	0.9711	1.0973	0.8114	0.894	0.8882	1.4379	1.015	1.175	0.8197	1.4642	1.1478	1.0761	0.4852	0.4553
2782	behenoyl dihydrosphingomyelin (d18:0/22:0)*	Lipid	Dihydrosphingomyelins	57331	LC/MS Pos Late	100009026	3150	789.684				HMDB12091	0.7333	1.0908	0.7615	0.9956	1.2491	1.3141	0.7097	1.2717	1.1716	1.164	0.6208	0.8042	1.2744	0.627	0.9358	0.8281	0.9924	1.1345	0.482
2788	behenoyl sphingomyelin (d18:1/22:0)*	Lipid	Sphingomyelins	48492	LC/MS Pos Late	100006294	3083	787.669				HMDB12103	0.8495	0.9269	1.0625	0.97	0.9785	1.35	1.1198	1.1537	1.096	1.3976	1.04	0.7543	1.0833	0.7107	1.057	0.7546	0.7512	1.0117	0.6522
3851	beta-alanine	Nucleotide	Pyrimidine Metabolism, Uracil containing	55	LC/MS Pos Early	244	1905	90.055	239	56-41-7;107-95-9	C00099	HMDB00056	0.6921	0.7603	0.8568	1.06	0.883	0.5398	0.8796	0.7598	0.7764	0.7771	1.5507	1.4104	1.3458	0.9754	1.1157	1.3729	1.1457	1.3122	1.0762
54	beta-citrylglutamate	Amino Acid	Glutamate Metabolism	54923	LC/MS Neg	100003271	530	320.062	72715786	73590-26-8	C20775		1.5533	0.9494	0.8489	1.9153	0.6333	0.8626	1.8013	1.252	1.7531	1.2227	0.4621	0.4621	0.4621	0.4621	0.4621	0.4621	0.4621	0.4621	0.4621
4321	beta-guanidinopropanoate	Xenobiotics	Food Component/Plant	35101	LC/MS Pos Early	100001411	2145	132.077	67701	353-09-3	C03065	HMDB13222	0.7159	0.7386	0.7205	1.5444	0.9403	0.4538	0.7835	0.9452	0.6791	0.7411	1.9075	1.549	1.4236	0.8471	1.3089	2.4187	1.6011	1.5767	1.4869
6	betaine	Amino Acid	Glycine, Serine and Threonine Metabolism	3141	LC/MS Pos Early	799	1064	118.086	247	107-43-7	C00719	HMDB00043	0.7274	0.8874	0.5727	1.0671	0.8623	0.6287	0.7957	0.7711	0.6515	0.5657	1.816	1.4309	1.3958	1.0773	1.759	2.2875	1.7499	2.1761	1.9022
1592	butyrylcarnitine (C4)	Lipid	Fatty Acid Metabolism (also BCAA Metabolism)	32412	LC/MS Pos Early	100001054	2860	232.154	439829	25576-40-3	C02862	HMDB02013	0.9391	0.7166	0.928	1.8637	0.733	0.4374	0.9882	0.6444	0.9895	1.1558	1.4705	0.9894	1.0679	0.5609	1.6687	1.3696	1.1892	1.6427	1.2622
56	carboxyethyl-GABA	Amino Acid	Glutamate Metabolism	40007	LC/MS Pos Early	100003260	2085	176.092	2572	908055		HMDB02201	0.6438	1.0016	1.2034	1.4236	1.1128	0.7997	0.8464	0.8382	1.0313	0.9898	1.3789	1.2965	1.034	0.715	0.8584	1.2835	1.0095	1.0163	0.8238
1704	carnitine	Lipid	Carnitine Metabolism	15500	LC/MS Pos Early	100000007	1978	162.113	10917	461-05-2	C00318	HMDB00062	0.9178	0.576	0.6372	1.3301	0.5991	0.5233	1.0497	0.5414	0.706	0.827	1.5528	0.8776	2.007	1.2505	1.5742	1.5404	1.6703	1.9669	1.709
79	carnosine	Amino Acid	Histidine Metabolism	1768	LC/MS Pos Early	249	2942	227.114	439224	305-84-0	C00386	HMDB00033	0.8685	0.9359	0.9643	1.1368	0.952	0.627	1.0612	1.001	0.9509	0.8959	1.7005	1.2457	1.2343	0.8687	1.1818	1.1808	1.1161	1.2376	0.9916
1973	CDP-choline	Lipid	Phospholipid Metabolism	34418	LC/MS Pos Early	1220	725	489.115	13804	33818-15-4	C00307	HMDB01413	3.3422	0.3753	0.4997	1.5833	0.7331	0.9382	1.6011	1.1028	1.3065	1.0212	0.7785	0.3067	1.9156	0.2487	0.5562	0.2393	1.5296	2.5333	0.725
1978	CDP-ethanolamine	Lipid	Phospholipid Metabolism	34410	LC/MS Polar	100001407	4210	445.053	123727	72842-05-8	C00570	HMDB01564	0.7857	0.7283	0.8724	1.518	0.8834	0.726	1.3995	0.9737	1.2492	0.9029	1.213	0.9075	1.1551	0.8541	1.1354	1.1936	1.3778	1.5173	0.8971
2734	ceramide (d16:1/24:1, d18:1/22:1)*	Lipid	Ceramides	57437	LC/MS Pos Late	100015727	3850	620.598					1.1545	0.9895	1.1185	1.2911	0.8786	1.7098	1.4771	1.8483	1.9126	1.4284	0.7687	0.2665	0.7551	0.3392	0.5483	0.237	0.5071	0.5257	0.1924
2730	ceramide (d18:1/14:0, d16:1/16:0)*	Lipid	Ceramides	57432	LC/MS Pos Late	100015735	2477	510.488					1.2769	0.8564	0.9677	0.7447	0.5361	1.0249	1.0292	0.9065	1.1241	1.1949	1.032	0.6701	0.8153	1.0966	1.1552	0.7539	0.9228	1.12	0.8633
2731	ceramide (d18:1/17:0, d17:1/18:0)*	Lipid	Ceramides	57434	LC/MS Pos Late	100015737	3055	552.535					1.721	1.0244	1.8078	0.998	0.6773	1.6776	1.0614	1.298	1.9939	2.4953	0.9336	0.3716	0.6338	0.7921	0.7794	0.2197	0.559	0.688	0.3749
2733	ceramide (d18:1/20:0, d16:1/22:0, d20:1/18:0)*	Lipid	Ceramides	57440	LC/MS Pos Late	100015755	3920	594.582					0.5151	0.5665	2.094	1.5032	1.3462	2.4169	0.4516	2.0131	3.1882	3.3221	0.9326	0.5413	0.9137	0.3016	0.7845	0.3653	0.6263	1.0263	0.2357
2735	ceramide (d18:2/24:1, d18:1/24:2)*	Lipid	Ceramides	57443	LC/MS Pos Late	100015744	3858	646.613					1.3181	0.935	1.3517	0.9568	0.8731	2.131	1.2218	1.2849	1.7932	1.9202	1.0311	0.5924	0.9558	0.8085	1.0137	0.4388	0.6241	0.9113	0.4671
236	C-glycosyltryptophan	Amino Acid	Tryptophan Metabolism	48782	LC/MS Pos Early	100006379	2700	367.15	10981970	180509-18-6			0.8404	0.8354	1.0775	1.2061	0.8983	0.5836	0.908	0.9135	0.901	0.9363	2.1403	1.4335	1.414	1.0434	1.4172	1.5744	1.1617	1.4074	0.9966
2874	cholesterol	Lipid	Sterol	63	LC/MS Pos Late	266	2707	369.352	11025495	57-88-5	C00187	HMDB00067	0.8522	0.9571	1.1504	1.194	1.0219	1.0312	1.1025	1.1516	1.1348	1.1951	1.1812	0.6243	1.0594	0.657	1.1123	0.8457	0.7965	1.0081	0.6806
1971	choline	Lipid	Phospholipid Metabolism	15506	LC/MS Pos Early	1256	1961	104.107	305	67-48-1	C00114	HMDB00097	0.9132	1.1799	1.37	1.435	1.17	0.7908	0.9799	1.2373	1.352	1.0026	1.0792	1.0625	0.8676	0.7067	0.7185	1.0563	0.6659	0.6549	0.4243
1283	citrate	Energy	TCA Cycle	1564	LC/MS Neg	1124	582	191.02	311	77-92-9	C00158	HMDB00094	0.5535	0.9548	1.3935	0.8048	0.7926	0.5991	0.6961	0.7572	0.859	0.9015	2.2252	2.2555	1.0935	1.3609	1.6511	2.8287	0.7992	1.0617	1.0148
423	citrulline	Amino Acid	Urea cycle; Arginine and Proline Metabolism	2132	LC/MS Pos Early	391	1520	176.103	9750	372-75-8	C00327	HMDB00904	0.3585	0.4008	0.6521	0.6813	0.4674	1.009	1.0383	1.2228	1.1485	1.3272	2.4896	0.7023	1.0887	0.719	1.102	1.0868	0.8843	0.8283	0.8884
3858	CMP	Nucleotide	Pyrimidine Metabolism, Cytidine containing	2372	LC/MS Pos Early	282	835	324.059	6131	63-37-6	C00055	HMDB00095	0.8186	0.8728	1.0707	1.008	0.7992	0.7714	0.9646	0.8769	1.0335	0.992	1.6101	1.2181	1.2232	1.0729	1.215	1.0401	0.9528	1.125	0.9243
3945	CoA	Cofactors and Vitamins	Pantothenate and CoA Metabolism	46322	LC/MS Neg	270	1448	382.55	317	85-61-0;18439-24-2	C00010	HMDB01423	0.7072	0.8173	0.9652	1.1388	0.5376	0.7005	1.1377	0.9806	0.9638	1.095	0.78	1.0194	1.062	0.6668	1.5204	1.5909	1.168	1.3892	1.3353
510	CoA-glutathione*	Amino Acid	Glutathione Metabolism	62804	LC/MS Neg	269	1326	535.084	11953788	6477-52-7	C00920		0.7125	0.8303	1.0671	0.8329	1.1533	0.6259	0.6545	0.7226	0.8469	1.0062	2.0082	0.9976	0.9186	1.1076	1.4176	1.5513	1.5204	1.101	0.9517
456	creatine	Amino Acid	Creatine Metabolism	27718	LC/MS Pos Early	1221	1947	132.077	586	57-00-1	C00300	HMDB00064	1.0369	1.0625	0.9376	1.1924	0.9313	0.8944	1.0452	1.1031	1.0182	1.0255	0.9	0.8331	0.8411	0.6516	1.0357	1.0116	1.0425	0.9989	1.0005
458	creatine phosphate	Amino Acid	Creatine Metabolism	33951	LC/MS Neg	100000112	603	210.029	9548602	922-32-7	C02305	HMDB01511	0.6966	2.355	1.3228	1.0948	1.0377	1.2514	1.3157	1.5928	0.9843	1.4218	0.9751	1.0795	0.3508	0.4444	1.196	1.3933	0.4355	0.3353	0.8084
457	creatinine	Amino Acid	Creatine Metabolism	513	LC/MS Pos Early	275	2055	114.066	588	60-27-5	C00791	HMDB00562	0.984	1.5087	1.1446	1.1997	1.0052	0.9345	1.1887	1.3059	1.0855	1.2201	1.0532	1.0358	0.6944	0.5644	1.2203	1.2603	0.9948	0.773	0.8801
389	cystathionine	Amino Acid	Methionine, Cysteine, SAM and Taurine Metabolism	15705	LC/MS Pos Early	310	2270	223.075	439258	535-34-2	C02291	HMDB00099	0.9749	1.2733	0.9012	1.0275	1.0212	0.7297	1.1465	1.2336	0.9907	1.0093	1.0177	0.7829	0.8652	0.5247	1.2666	0.9517	1.0224	1.1327	1.0874
391	cysteine	Amino Acid	Methionine, Cysteine, SAM and Taurine Metabolism	1868	LC/MS Pos Early	800	1475	122.027	5862	52-90-4;56-89-3	C00097	HMDB00574	1.4101	1.1242	1.0033	1.4047	1.0626	0.7758	1.1388	0.9781	1.1252	1.0203	0.9967	1.1414	1.1478	0.8101	1.1287	1.1326	0.9035	0.9442	0.8352
493	cysteine-glutathione disulfide	Amino Acid	Glutathione Metabolism	35159	LC/MS Pos Early	100001437	2465	427.095	4247235	13081-14-6		HMDB00656	1.8274	0.816	1.0068	1.839	1.3629	0.8204	1.348	0.9932	1.7535	1.0785	1.7042	0.4909	1.3158	0.8894	0.9741	1.0904	0.7992	0.7817	0.43
496	cysteinylglycine	Amino Acid	Glutathione Metabolism	35637	LC/MS Pos Early	278	2132	179.048	439498	19246-18-5	C01419	HMDB00078	0.9441	0.9483	1.0743	1.0738	0.7887	0.6086	1.0538	1	1	1.2353	1.397	0.9485	0.975	0.6573	1.7871	1.274	1.1232	1.2733	1.0976
3862	cytidine	Nucleotide	Pyrimidine Metabolism, Cytidine containing	514	LC/MS Pos Early	827	2124	244.093	6175	65-46-3	C00475	HMDB00089	0.7677	0.6383	0.776	0.9737	0.7007	0.4863	0.7437	0.6868	0.7496	0.7082	2.3723	1.2579	1.8907	1.2157	1.5711	1.8463	1.6166	2.192	1.2818
1239	cytidine 5'-monophospho-N-acetylneuraminic acid	Carbohydrate	Nucleotide Sugar	36831	LC/MS Polar	1223	3900	613.14	448209	3063-71-6	C00128	HMDB01176	0.7438	0.9155	1.3243	1.1582	0.787	0.8259	1.2098	1.024	1.3766	1.187	1.3275	0.9555	1.0103	0.8792	1.1441	0.9897	0.9747	1.1523	0.8831
3857	cytidine diphosphate	Nucleotide	Pyrimidine Metabolism, Cytidine containing	2841	LC/MS Neg	280	580	402.011	6132	34393-59-4	C00112	HMDB01546	0.5426	0.9985	1.0015	0.9414	0.7229	0.6813	0.961	0.8486	0.9743	1.0276	1.6392	1.1351	1.0685	0.7963	1.6567	1.509	1.0628	1.4414	1.3441
3856	cytidine triphosphate	Nucleotide	Pyrimidine Metabolism, Cytidine containing	2844	LC/MS Neg	281	575	481.977	6176	36051-68-0	C00063	HMDB00082	0.5458	1.1315	1.0704	0.9329	0.7504	0.7848	1.0304	0.9255	1.0129	1.1136	1.5523	1.0528	0.919	0.8644	1.5832	1.2921	0.9038	1.1545	1.2411
3863	cytosine	Nucleotide	Pyrimidine Metabolism, Cytidine containing	573	LC/MS Pos Early	881	2060	112.05	597	71-30-7	C00380	HMDB00630	0.6288	0.6202	0.457	0.7814	0.7705	0.4924	0.6324	0.657	0.4604	0.5097	1.8509	1.1947	1.2625	1.2109	1.8774	1.9009	1.3346	1.8184	1.3942
3870	dCMP	Nucleotide	Pyrimidine Metabolism, Cytidine containing	533	LC/MS Pos Early	298	975	308.064	13945	1032-65-1	C00239	HMDB01202	0.3219	0.2823	0.4763	0.8548	0.572	0.1811	0.2482	0.3162	0.3125	0.314	1.6773	1.5038	2.0432	1.2368	1.9898	2.1914	3.221	2.6795	2.3615
1644	decanoylcarnitine (C10)	Lipid	Fatty Acid Metabolism (Acyl Carnitine, Medium Chain)	33941	LC/MS Pos Late	100001251	1130	316.248	10245190	1492-27-9		HMDB00651	0.9024	1.0189	1.2976	1.3035	1.2521	0.6938	1.338	1.3593	1.7777	1.5733	1.547	0.9658	0.8281	0.6818	1.066	1.1109	0.8911	0.9249	0.9636
1703	deoxycarnitine	Lipid	Carnitine Metabolism	36747	LC/MS Pos Early	100001662	2052	146.118	134	6249-56-5	C01181	HMDB01161	0.7636	0.8446	0.7709	1.2472	0.7469	0.511	0.8664	0.7646	0.7759	0.7268	1.9282	1.46	1.3702	0.9354	1.2468	1.8049	1.1289	1.477	1.1311
2873	desmosterol	Lipid	Sterol	6065	LC/MS Pos Late	306	2364	367.336	439577	313-04-2	C01802	HMDB02719	0.8994	1.1466	1.1871	2.0748	1.4098	0.9157	1.1611	1.1321	1.3218	1.5237	1.0595	0.4942	0.7882	0.5691	0.9425	0.8894	0.828	0.7829	0.5942
2583	diacylglycerol (14:0/18:1, 16:0/16:1) [2]*	Lipid	Diacylglycerol	54954	LC/MS Pos Late	100010935	3183	584.525					0.2899	0.6336	0.8562	1.3906	0.5473	0.9607	1.4757	0.9949	1.2763	1.1665	0.2899	0.2899	0.2899	0.2899	0.2899	0.2899	0.2899	0.4072	0.2899
1397	dihomolinoleate (20:2n6)	Lipid	Long Chain Polyunsaturated Fatty Acid (n3 and n6)	17805	LC/MS Neg	1231	5730	307.264	6439848	2091-39-6	C16525	HMDB05060	1.242	1.2727	0.7118	1.659	1.1287	0.9911	1.5253	0.9067	1.0802	0.7799	1.5985	0.9671	1.0089	0.7104	0.9609	1.3013	0.8803	0.6322	0.4356
1399	dihomolinolenate (20:3n3 or 3n6)	Lipid	Long Chain Polyunsaturated Fatty Acid (n3 and n6)	35718	LC/MS Neg	100001739	5596	305.249	5280581	17046-59-2	C03242	HMDB02925	1.1066	1.8996	0.498	2.044	1.5114	1.1177	1.6582	1.1104	1.205	0.9963	1.1373	0.3646	0.3906	0.3257	0.5291	0.8295	0.5395	0.3248	0.2933
1674	dihomo-linoleoylcarnitine (C20:2)*	Lipid	Fatty Acid Metabolism (Acyl Carnitine, Polyunsaturated)	57520	LC/MS Pos Late	100015839	1436	452.373					1.3301	1.0783	1.4536	2.0149	0.9934	0.625	1.0529	1.0066	1.2349	0.7431	1.8637	1.4328	0.933	0.7333	0.538	1.2876	0.5451	0.6105	0.5712
3990	dihydrobiopterin	Cofactors and Vitamins	Tetrahydrobiopterin Metabolism	35129	LC/MS Neg	100001506	1552.3	194.068	1879	6779-87-9	C00268	HMDB00038	0.4102	0.4102	0.4102	0.9227	0.4102	0.4102	0.8475	0.6245	0.9556	0.9136	0.593	0.4102	0.4102	0.4102	1.4894	1.5027	1.2043	2.2751	1.2212
3818	dihydroorotate	Nucleotide	Pyrimidine Metabolism, Orotate containing	601	LC/MS Polar	923	1910	157.025	648	155-54-4	C00337	HMDB03349	0.6922	1.0297	2.0284	1.3887	0.7078	0.8775	1.7684	1.0117	2.036	2.6843	1.2003	0.8084	0.6697	0.4453	1.8053	0.9957	1.1032	1.2556	1.5136
429	dimethylarginine (ADMA + SDMA)	Amino Acid	Urea cycle; Arginine and Proline Metabolism	36808	LC/MS Pos Early	100001810	2850	203.15	123831	102783-24-4	C03626	HMDB01539	0.8835	0.6831	0.8338	1.0723	0.7504	0.6113	0.9172	0.9883	1.0117	0.9715	1.9725	1.2421	1.2087	0.8199	1.6855	1.638	1.388	1.5386	1.1417
5	dimethylglycine	Amino Acid	Glycine, Serine and Threonine Metabolism	5086	LC/MS Pos Early	806	1104	104.071	673	1118-68-9	C01026	HMDB00092	0.8721	0.8543	1.0347	1.0603	0.9191	0.8506	1.1952	0.9747	1.1631	1.1542	1.4135	1.3543	0.9872	0.8118	1.0923	1.2985	1.6298	1.4286	1.0032
1404	docosadienoate (22:2n6)	Lipid	Long Chain Polyunsaturated Fatty Acid (n3 and n6)	32415	LC/MS Neg	100001182	6034	335.296	5282807	7370-49-2	C16533	HMDB61714	1.5169	1.4672	0.569	1.7343	1	1.1748	1.3175	0.7803	0.9188	0.7853	2.0414	1.2919	0.892	0.6481	1.046	1.9231	0.876	0.4162	0.2455
1390	docosahexaenoate (DHA; 22:6n3)	Lipid	Long Chain Polyunsaturated Fatty Acid (n3 and n6)	44675	LC/MS Neg	100000665	5525	327.233	445580	6217-54-5	C06429	HMDB02183	1.2003	1.3142	0.9004	1.6143	1.0825	1.1782	1.8518	1.0176	1.3542	0.888	1.3375	0.8118	0.7848	0.6138	0.8879	0.6688	0.9303	0.4298	0.3342
1389	docosapentaenoate (DPA; 22:5n3)	Lipid	Long Chain Polyunsaturated Fatty Acid (n3 and n6)	32504	LC/MS Neg	100001181	5571	329.249	6441454	2234-74-4	C16513	HMDB06528	1.4853	1.4139	0.8941	1.4796	1.2129	1.2641	1.9163	1.109	1.4618	0.8909	1.5007	0.8197	0.8129	0.5216	0.846	0.6948	0.9714	0.3104	0.2836
1403	docosapentaenoate (n6 DPA; 22:5n6)	Lipid	Long Chain Polyunsaturated Fatty Acid (n3 and n6)	37478	LC/MS Neg	100001580	5624.5	329.249	6441454	25182-74-5	C16513	HMDB01976	2.0482	2.3471	0.6052	1.257	1	1.4358	2.6292	0.6885	2.4938	1.3377	2.3102	0.5202	0.9757	0.3131	0.514	0.866	0.6767	0.2775	0.1503
1681	docosapentaenoylcarnitine (C22:5n3)*	Lipid	Fatty Acid Metabolism (Acyl Carnitine, Polyunsaturated)	57529	LC/MS Pos Late	100015851	1387	474.358					0.659	0.2819	0.6833	1.2238	0.2819	0.2819	0.2819	0.2819	0.7189	0.2819	1.8519	0.8492	0.8501	0.873	0.2819	1.1456	0.2819	0.2819	0.2819
1370	eicosenoate (20:1n9 or 1n11)	Lipid	Long Chain Monounsaturated Fatty Acid	33587	LC/MS Neg	100001335	5950	309.28	5282768		C16526	HMDB02231	1.2315	1.2548	0.6089	1.4739	1.0658	1.0711	1.1521	0.8497	0.861	0.7742	1.7049	1.167	1.0955	0.751	0.9567	1.6045	0.855	0.5732	0.4065
1668	eicosenoylcarnitine (C20:1)*	Lipid	Fatty Acid Metabolism (Acyl Carnitine, Monounsaturated)	57519	LC/MS Pos Late	100015838	1484	454.389					1.5951	0.9643	1.0001	1.742	1.0976	0.4962	0.9525	0.9332	0.9797	0.939	1.3718	0.9999	1.4114	0.4556	0.7349	1.3805	1.1052	1.3233	0.6991
4381	ergothioneine	Xenobiotics	Food Component/Plant	37459	LC/MS Pos Early	100002154	850	230.096	3032311	58511-63-0	C05570	HMDB03045	0.3195	0.9174	0.5387	1.0138	0.643	0.493	1.2214	1.196	0.9287	1.0097	2.1981	1.2178	1.3389	0.9266	1.2929	1.577	1.4245	1.7117	1.0696
4383	erythritol	Xenobiotics	Food Component/Plant	20699	LC/MS Polar	100000846	1491	167.056	222285	149-32-6	C00503	HMDB02994	1	0.4371	1.6992	1.2548	0.637	0.4371	1.0328	0.9983	1.4005	1.8264	1.465	0.996	0.786	0.9128	1.9352	1.5073	1.2234	0.8636	0.6778
1275	erythronate*	Carbohydrate	Aminosugar Metabolism	42420	LC/MS Polar	100001320	2186	135.03	2781043	88759-55-1		HMDB00613	0.8728	0.8956	1.0399	0.8954	0.7987	0.6477	1.0503	0.8794	1.0126	1.0667	1.383	1.1127	1.0397	0.8364	1.4906	1.2477	1.3258	1.6045	1.2557
3936	FAD	Cofactors and Vitamins	Riboflavin Metabolism	2134	LC/MS Neg	327	2425	784.15	643975	146-14-5;84366-81-4	C00016	HMDB01248	0.7013	0.8177	1.1373	1.4615	1.0157	0.6872	1.1675	1.1427	1.2725	1.2096	1.558	0.6525	0.8707	0.8811	0.6749	0.604	1.0266	1.1189	0.6377
3937	FMN	Cofactors and Vitamins	Riboflavin Metabolism	15797	LC/MS Neg	100000251	2390	455.097	710	130-40-5	C00061	HMDB01520	0.2421	0.6595	1.0819	0.8167	0.4727	0.4013	0.7833	0.481	0.5594	0.9181	1.2349	5.6809	3.6795	0.3694	8.6381	10.5826	1.3095	6.0955	5.8048
3986	folate	Cofactors and Vitamins	Folate Metabolism	1826	LC/MS Neg	328	1467	440.132	6037	59-30-3	C00504	HMDB00121	0.5217	0.5217	0.9987	0.8801	0.8779	0.5217	0.5217	0.5217	1.0013	0.844	1.4429	1.1828	1.4978	1.0125	0.6645	1.4941	1.0795	1.3156	0.8888
77	formiminoglutamate	Amino Acid	Histidine Metabolism	43493	LC/MS Pos Early	100002500	1880	175.071	439233	816-90-0	C00439	HMDB00854	0.8039	0.8831	0.7856	1.0063	0.8903	0.4579	0.7768	0.8307	0.7623	0.7815	2.2241	1.4949	1.5252	1.1205	1.0602	1.2478	1.3531	1.0627	1.056
1193	fructose	Carbohydrate	Fructose, Mannose and Galactose Metabolism	577	LC/MS Polar	878	2065	179.056	5984	57-48-7	C00095	HMDB00660	1.0143	0.892	1.0493	0.9579	0.9922	0.8679	1.2247	1.1132	1.2831	1.6237	0.7812	1.1755	0.6433	0.6975	1.4482	1.3286	1.0458	0.7649	0.9408
113	fructosyllysine	Amino Acid	Lysine Metabolism	46227	LC/MS Pos Early	100005373	2784	309.166	123708	21291-40-7			1.3532	0.8162	0.83	0.9022	0.7437	0.5773	0.684	0.7898	0.7233	0.8317	1.4787	1.8888	1.5803	1.8513	1.2612	0.9789	1.426	1.1648	1.1782
1293	fumarate	Energy	TCA Cycle	1643	LC/MS Polar	330	3084	115.004	444972	100-17-8	C00122	HMDB00134	0.9189	0.9925	1.4223	1.2256	1.168	0.7901	1.1513	1.6391	1.4416	1.5724	1.0292	0.7697	0.7947	0.5695	1.0075	0.9421	1.2429	0.9382	0.9486
1219	galactonate	Carbohydrate	Fructose, Mannose and Galactose Metabolism	27719	LC/MS Polar	100001026	3085	195.051	128869	299-28-5	C00880	HMDB00565	0.747	0.957	1.061	1.4282	0.8328	0.6211	1.2324	0.7101	1.0622	0.7037	1.2059	0.969	1.3001	0.7269	1.2193	0.8448	1.1333	1.2314	0.998
549	gamma-glutamylcysteine	Peptide	Gamma-glutamyl Amino Acid	1778	LC/MS Pos Early	1036	2118	251.07	842	636-58-8	C00669	HMDB01049	1.6719	0.5598	0.8955	1.4242	0.7013	0.9026	2.1779	0.966	1.7379	1.621	1.089	0.4897	1.0689	0.726	0.9909	0.5632	1.0436	1.2158	0.8189
557	gamma-glutamyl-epsilon-lysine	Peptide	Gamma-glutamyl Amino Acid	33934	LC/MS Pos Early	100001262	2725	276.155	7015685	17105-15-6		HMDB03869	1.5616	0.9752	0.9058	1.4005	0.9981	2.2148	1.8533	1.3142	0.9768	0.9565	0.9883	0.7196	1.0019	0.961	0.721	0.462	0.8162	0.6816	0.8109
550	gamma-glutamylglutamate	Peptide	Gamma-glutamyl Amino Acid	36738	LC/MS Pos Early	331	1775	277.103	92865	1116-22-9	C05282	HMDB11737	1.0769	0.8919	1.3849	1.0529	0.7318	1.143	1.1473	1.2652	1.8991	2.0539	1.2098	0.7369	0.7277	0.7021	1.0278	1.5886	1.363	1.3608	0.9348
551	gamma-glutamylglutamine	Peptide	Gamma-glutamyl Amino Acid	2730	LC/MS Pos Early	1140	1430	276.119	150914	10148-81-9	C05283	HMDB11738	1.0414	0.4818	0.9199	0.782	0.6592	1.4441	1.1539	1.9241	2.0856	1.908	0.5295	0.6143	0.8481	0.7942	1.3522	1.1752	1.6053	1.3812	1.6052
552	gamma-glutamylglycine	Peptide	Gamma-glutamyl Amino Acid	33949	LC/MS Pos Early	100001294	1535	205.082	165527	1948-29-4		HMDB11667	0.9249	0.7903	1.421	1.358	0.707	0.9736	1.8789	1.3139	2.2624	2.0605	1.5603	1.1655	1.0255	1.0083	0.9241	1.0302	0.9671	0.9207	0.843
554	gamma-glutamylisoleucine*	Peptide	Gamma-glutamyl Amino Acid	34456	LC/MS Pos Early	100001485	2940	261.144	14253342			HMDB11170	1.1044	0.7787	1.4192	1.2852	0.7983	0.9774	1.7225	1.3563	2.1652	2.0112	1.2651	0.8504	0.7948	0.7287	1.0196	1.054	0.9692	0.8457	0.8079
555	gamma-glutamylleucine	Peptide	Gamma-glutamyl Amino Acid	18369	LC/MS Pos Early	1268	2991	261.144	151023	2566-39-4		HMDB11171	1.1183	0.9021	1.6814	1.5603	0.8333	1.0127	1.8026	1.2751	2.0804	2.0993	1.4955	0.9119	0.9873	0.8352	0.9366	0.9852	0.9286	0.8911	0.7226
558	gamma-glutamylmethionine	Peptide	Gamma-glutamyl Amino Acid	44872	LC/MS Pos Early	100001313	2640	279.101	7009567	17663-87-5		HMDB29155	0.4935	0.4935	0.4935	0.4935	0.4935	0.5939	0.665	0.9441	0.9237	1.0826	0.4935	0.4935	0.4935	0.4935	1.0507	1.1054	1.2822	0.8999	1.2827
559	gamma-glutamylphenylalanine	Peptide	Gamma-glutamyl Amino Acid	33422	LC/MS Neg	100000491	1825	293.114	111299	7432-24-8		HMDB00594	0.516	0.4125	0.6904	0.7269	0.4125	0.9337	1.4559	1.4779	1.7745	1.8957	0.8596	0.4708	0.4785	0.452	1.1502	1.1117	1.2205	1.1374	1.2334
560	gamma-glutamylthreonine	Peptide	Gamma-glutamyl Amino Acid	33364	LC/MS Pos Early	100001314	1750	249.108	76078708	5652-48-2		HMDB29159	1.1001	0.9225	1.6181	1.2011	0.9062	1.0919	1.8009	1.5939	2.1462	2.2968	1.3822	0.8886	0.9221	0.921	1.0047	0.8505	1.0873	0.6808	0.7585
563	gamma-glutamylvaline	Peptide	Gamma-glutamyl Amino Acid	43829	LC/MS Pos Early	100001126	2700	247.129	7015683	2746-34-1		HMDB11172	1.1262	0.854	1.6386	1.5348	0.8622	0.9419	1.8973	1.2885	2.1692	2.1966	1.4536	0.986	1.0028	0.868	0.9359	1.0686	0.9886	0.8315	0.7375
4298	gluconate	Xenobiotics	Food Component/Plant	587	LC/MS Polar	338	2922	195.051	10690	527-07-1	C00257	HMDB00625	1.2722	1.0236	1.1243	0.9603	0.963	0.9763	0.9845	0.941	1.3618	1.3047	1.1455	1.3589	1.1494	0.9878	1.8318	1.3891	0.8786	0.965	0.9289
1073	glucose	Carbohydrate	Glycolysis, Gluconeogenesis, and Pyruvate Metabolism	20488	LC/MS Polar	572	2342	179.056	5793	50-99-7	C00031	HMDB00122	1.0453	0.9445	0.9626	0.768	0.9606	0.7163	0.6721	0.786	0.7835	0.9439	0.9949	1.3445	1.1955	1.2881	1.2023	1.3813	1.108	1.1443	1.2195
1074	glucose 6-phosphate	Carbohydrate	Glycolysis, Gluconeogenesis, and Pyruvate Metabolism	31260	LC/MS Polar	291	4537	259.022	5958	103192-55-8	C00668	HMDB01401	1.2454	1.1045	1.1382	1.4434	1.1665	1.3349	2.3051	1.8862	2.2293	1.7006	0.8067	0.4384	0.7613	0.6757	0.6363	0.4609	0.8307	0.982	0.6897
1251	glucuronate	Carbohydrate	Aminosugar Metabolism	15443	LC/MS Polar	100000257	3233.3	193.035	444791	207300-70-7	C00191	HMDB00127	1.1338	0.7927	0.804	1.466	1.0935	1.0157	1.4444	1.07	1.004	0.8159	0.8205	0.6605	1.0211	1.0779	0.8902	0.9439	1.2084	1.149	0.9586
42	glutamate	Amino Acid	Glutamate Metabolism	57	LC/MS Pos Early	561	1500	148.06	611	56-86-0	C00025	HMDB00148	0.8649	0.9265	1.1987	1.1275	0.8674	0.719	1.1541	1.03	1.1981	1.2059	1.2628	1.1442	1.0116	0.7901	1.1174	1.1303	1.0182	1.0048	0.9472
51	glutamate, gamma-methyl ester	Amino Acid	Glutamate Metabolism	33487	LC/MS Pos Early	100001103	2170	162.076	68662	1499-55-4;1499-55-4		HMDB61715	1.1597	0.7475	0.9551	1.3354	0.6284	0.6178	1.3983	1.0935	1.3471	1.4607	1.0179	0.7314	1.2172	0.5941	1.3699	1.042	1.3908	1.2279	1.099
43	glutamine	Amino Acid	Glutamate Metabolism	53	LC/MS Pos Early	563	1291	147.076	5961	56-85-9	C00064	HMDB00641	1.0752	0.6477	1.0632	1.3706	1.0383	0.8255	1.0859	1.3871	1.4149	1.2673	1.0232	0.7919	1.0779	0.7814	0.9551	0.7733	1.189	0.894	0.714
1483	glutarate (C5-DC)	Lipid	Fatty Acid, Dicarboxylate	396	LC/MS Polar	339	2900	131.035	743	110-94-1	C00489	HMDB00661	1.1183	1	0.5078	0.6633	0.3978	1.1747	0.7092	0.3978	1.4039	0.8024	0.9211	0.6074	1.1902	0.8788	1.4044	2.5474	2.8683	2.4871	1.9794
490	glutathione, oxidized (GSSG)	Amino Acid	Glutathione Metabolism	27727	LC/MS Pos Early	448	2667	613.159	65359	103239-24-3	C00127	HMDB03337	0.846	0.8089	1.0317	1.1085	0.987	1.0139	1.251	1.0278	1.069	1.0142	1.1236	0.6644	0.6905	0.7332	1.0223	0.4949	0.7589	0.918	0.6763
489	glutathione, reduced (GSH)	Amino Acid	Glutathione Metabolism	2127	LC/MS Pos Early	496	2000	308.091	124886	70-18-8	C00051	HMDB00125	0.6807	1.0263	1.0706	2.4486	0.8219	3.2981	4.8428	2.0611	2.1292	1.1039	0.834	0.6101	0.7781	0.5123	1.0587	0.2625	0.7723	1.0003	0.8107
1093	glycerate	Carbohydrate	Glycolysis, Gluconeogenesis, and Pyruvate Metabolism	1572	LC/MS Polar	1052	2070.4	105.019	752	600-19-1	C00258	HMDB00139	1.0569	1.0039	1.2347	0.9732	1.1846	0.6306	0.9558	0.9088	0.8128	1.009	1.0312	0.8996	0.6217	0.6077	1.9945	1.3525	1.1379	1.0144	0.8122
2538	glycerol 3-phosphate	Lipid	Glycerolipid Metabolism	43847	LC/MS Pos Early	100000258	580	173.021	754	29849-82-9	C00093	HMDB00126	1.2889	1.4053	1.2638	1.2762	1.0059	1.0906	0.9723	1.0238	1.1062	1.3163	1.1793	0.6178	0.8137	0.5149	0.8179	0.7007	0.7771	0.8463	0.7372
1979	glycerophosphoethanolamine	Lipid	Phospholipid Metabolism	37455	LC/MS Polar	100001620	3075	214.049	123874	33049-08-0	C01233	HMDB00114	0.8256	0.7773	0.9987	1.1927	1.0269	0.6467	0.8622	1.0013	0.9908	1.0945	1.4668	0.9078	1.0809	0.7672	1.2156	1.5052	1.0691	1.4905	0.9218
2543	glycerophosphoglycerol	Lipid	Glycerolipid Metabolism	48857	LC/MS Polar	100001619	2430	245.043	439964		C03274		0.7767	0.7826	0.8555	1.0157	0.5458	0.6662	0.9758	0.7535	1.0493	0.8977	1.0375	0.9843	1.0901	0.9202	1.3074	1.1336	1.1418	1.4938	1.0442
1981	glycerophosphoinositol*	Lipid	Phospholipid Metabolism	47155	LC/MS Polar	100001621	3850	333.059	167572	16824-65-0			0.6466	0.6471	1.0313	1.528	0.5816	0.9831	1.4112	0.8296	1.6644	0.9398	1.4595	1.0141	1.2532	0.9025	0.8854	1.3474	0.9862	1.9894	0.8482
1975	glycerophosphorylcholine (GPC)	Lipid	Phospholipid Metabolism	15990	LC/MS Pos Early	100000269	672	258.11	71920	28319-77-9	C00670	HMDB00086	1.2239	1.093	1.0699	1.1743	1.2811	1.0511	1.1054	1.2847	1.0935	1.1277	0.8817	0.7417	0.7802	0.6559	0.7023	0.8184	0.7171	0.7424	0.5921
1980	glycerophosphoserine*	Lipid	Phospholipid Metabolism	57404	LC/MS Pos Early	100015666	577	260.053	3081457				1.0006	0.918	1.0609	1.6778	0.8992	1.0264	1.4087	1.064	1.166	0.9581	1.6387	0.7287	1.0114	0.672	0.6521	0.9994	0.6262	0.913	0.5229
1	glycine	Amino Acid	Glycine, Serine and Threonine Metabolism	58	LC/MS Pos Early	340	1375	76.0393	750	56-40-6	C00037	HMDB00123	0.8897	0.7773	0.9815	1.1129	0.7561	0.6347	0.9821	0.978	1.0508	1.0536	1.6224	1.3019	1.2765	0.941	1.3788	1.3041	1.3014	1.3354	1.0764
2762	glycosyl ceramide (d16:1/24:1, d18:1/22:1)*	Lipid	Hexosylceramides (HCER)	57457	LC/MS Pos Late	100015730	3373	782.65					1.4528	1.5785	0.8859	1	1.8131	2.6068	1.6047	1.8849	0.9181	1.4198	0.841	0.4629	0.6148	0.2086	0.469	0.2086	0.2086	0.4814	0.2086
2760	glycosyl ceramide (d18:1/20:0, d16:1/22:0)*	Lipid	Hexosylceramides (HCER)	57595	LC/MS Pos Late	100015882	3414	756.635					1.1531	1.2007	0.8516	0.7901	1.3958	2.0928	1.2913	1.6758	1.053	1.3864	0.8149	0.8045	1.0264	0.7577	0.7603	0.5538	0.606	0.7846	0.6184
2763	glycosyl ceramide (d18:1/23:1, d17:1/24:1)*	Lipid	Hexosylceramides (HCER)	57448	LC/MS Pos Late	100015751	3667	796.666					0.8362	1.0246	0.9002	0.4528	1.5212	2.2898	0.9204	1.6396	0.9719	1.0102	1.025	0.4528	1.5261	0.4528	0.8779	0.5866	0.565	1.4616	0.7325
2764	glycosyl ceramide (d18:2/24:1, d18:1/24:2)*	Lipid	Hexosylceramides (HCER)	57453	LC/MS Pos Late	100015745	3380	808.666					1.032	1.3794	1.2039	0.2873	0.9822	1.8653	0.9998	1.1529	1.0306	1.357	0.5872	0.3729	0.6708	0.2873	0.7917	0.2873	0.2873	0.6776	0.6145
2739	glycosyl-N-palmitoyl-sphingosine (d18:1/16:0)	Lipid	Hexosylceramides (HCER)	53013	LC/MS Pos Late	100009272	2623	700.572					1.0955	1.1635	1.011	1.0107	1.191	1.3457	1.2416	1.2038	1.0193	1.0677	0.8665	0.5588	0.6254	0.6892	0.9233	0.5752	0.6559	0.7663	0.7369
2740	glycosyl-N-stearoyl-sphingosine (d18:1/18:0)	Lipid	Hexosylceramides (HCER)	52234	LC/MS Pos Late	100001882	3053	728.604					1.3365	1.5739	0.9578	1.0559	1.6059	1.9592	1.5216	1.8986	1.1593	1.2734	0.8484	0.6739	0.9015	0.6928	0.7264	0.449	0.6522	0.6344	0.5611
455	guanidinoacetate	Amino Acid	Creatine Metabolism	43802	LC/MS Pos Early	344	1937	118.061	763	352-97-6	C00581	HMDB00128	0.5698	0.7156	0.8132	2.0884	0.6466	1.7035	2.57	1.8637	1.703	1.2129	1.1677	0.4294	0.7742	0.4968	0.8026	0.5141	1.0162	0.7226	0.7978
3798	guanine	Nucleotide	Purine Metabolism, Guanine containing	32352	LC/MS Pos Early	172	2032	152.057	764	73-40-5	C00242	HMDB00132	0.9895	0.6228	0.5713	1.4337	0.75	0.8931	1.2006	0.7632	0.9544	0.5897	1.1038	0.7672	1.0733	0.783	1.1027	1.0227	1.3978	0.9535	0.9757
3797	guanosine	Nucleotide	Purine Metabolism, Guanine containing	1573	LC/MS Neg	1099	1662	282.084	6802	118-00-3	C00387	HMDB00133	0.5387	0.6508	0.8492	0.8475	0.4714	0.3993	0.6491	0.4104	0.6483	0.8542	2.3609	1.2941	1.6661	1.3456	1.4034	1.6911	1.4849	1.8232	1.1659
3791	guanosine 5'- diphosphate (GDP)	Nucleotide	Purine Metabolism, Guanine containing	2848	LC/MS Neg	346	639	442.017	8977	43139-22-6	C00035	HMDB01201	0.7157	0.9313	1.0355	1.3525	1.0003	0.7399	1.1221	1.0654	1.1627	1.0325	1.3813	0.8382	0.912	0.6642	1.0389	0.9341	0.9933	1.1968	0.8996
1234	guanosine 5'-diphospho-fucose	Carbohydrate	Nucleotide Sugar	15903	LC/MS Neg	335	755	588.075		15839-70-0			0.8788	0.9452	1.3947	1.4161	0.5873	0.7479	1.2134	0.8546	1.2843	1.1548	1.6571	0.8394	0.9787	0.8994	1.2505	1.1772	0.9242	1.6293	0.8879
3790	guanosine 5'-triphosphate	Nucleotide	Purine Metabolism, Guanine containing	2847	LC/MS Neg	345	592	521.983	6830	373-49-9	C00044	HMDB01273	0.7601	1.0252	1.1535	1.309	1.0339	0.8535	1.2915	1.1521	1.2053	1.1208	1.3375	0.8138	0.8084	0.7156	1.0243	0.8942	0.8567	1.0187	0.843
3958	gulonate*	Cofactors and Vitamins	Ascorbate and Aldarate Metabolism	46957	LC/MS Polar	100001586	2750	195.051	152304	20246-53-1	C00257	HMDB03290	1.5115	1.1804	0.9425	1.7361	0.8361	1.0928	1.8566	1.1745	1.3742	1.0031	0.8078	0.641	0.9448	0.5836	0.9963	0.786	1.1466	1.4888	0.9652
2850	heptadecasphingosine (d17:1)	Lipid	Sphingosines	57427	LC/MS Pos Late	100015724	1377	286.274	5283557	6918-48-5			1.6173	1.5033	0.975	1.5155	0.9765	1.3316	1.6974	0.7562	0.8944	0.8867	1.0323	0.9607	0.9054	0.8687	0.7924	1.0425	0.9004	1.1164	0.8541
2849	hexadecasphingosine (d16:1)*	Lipid	Sphingosines	57428	LC/MS Pos Late	100015723	1289	272.258					1.1549	1.3211	1.0922	1.457	0.9921	1.2106	1.598	0.9521	1.1218	1.2087	1.0666	0.8228	0.8521	0.684	0.8682	1.0229	0.8905	0.8794	0.7184
1638	hexanoylcarnitine (C6)	Lipid	Fatty Acid Metabolism (Acyl Carnitine, Medium Chain)	32328	LC/MS Pos Early	100000781	3358	260.186	6426853	6920-35-0		HMDB00705	0.8124	0.951	1.0775	1.5893	0.9817	0.7504	1.3146	0.9578	1.1237	0.9952	1.6749	1.0524	0.9968	0.8861	1.0761	1.2315	1.0461	1.0032	0.9645
4047	hippurate	Xenobiotics	Benzoate Metabolism	15753	LC/MS Neg	100000014	2106.9	178.051	464	495-69-2	C01586	HMDB00714	0.6734	0.8686	1.3572	0.6734	1.4951	0.6734	1.1639	1.014	0.6734	1.3814	0.986	0.8549	1.0881	0.6734	0.6965	0.8135	0.7708	1.039	0.6734
67	histidine	Amino Acid	Histidine Metabolism	59	LC/MS Neg	355	755.9	154.062	6274	5934-29-2	C00135	HMDB00177	1.4216	0.5727	0.9765	1.7414	0.9363	0.7469	1.1895	1.1649	1.4496	1.1244	1.0569	0.7117	0.8988	0.511	0.6714	0.7018	0.9482	1.0166	0.5308
4417	histidine betaine (hercynine)*	Xenobiotics	Food Component/Plant	62278	LC/MS Pos Early	100004059	2094	198.124	3083620	534-30-5			0.0929	0.0686	0.0686	0.0686	0.0686	0.7747	0.9848	1.0705	1.0152	1.2385	0.1498	0.0958	0.1338	0.0686	1.5808	1.9994	1.6776	1.3818	1.6477
424	homoarginine	Amino Acid	Urea cycle; Arginine and Proline Metabolism	22137	LC/MS Pos Early	100000961	2882	189.135	9085	156-86-5	C01924	HMDB00670	0.7608	0.359	0.8435	1.2434	0.7738	0.359	0.6064	1.5657	0.8855	0.744	0.359	0.359	1.0203	0.359	1.1922	1.6511	1.3464	0.359	0.359
80	homocarnosine	Amino Acid	Histidine Metabolism	1633	LC/MS Pos Early	41	2960	241.13	10243361	3650-73-5	C00884	HMDB00745	0.8083	1.0842	0.7855	1.1616	0.6377	0.5358	1.0611	1.0061	0.8731	0.8164	1.7055	1.1791	1.2669	0.8532	1.1315	1.2024	1.0876	1.0691	0.9892
386	homocysteine	Amino Acid	Methionine, Cysteine, SAM and Taurine Metabolism	15128	LC/MS Pos Early	311	2155	136.043	778	454-29-5	C00155	HMDB00742	1.4941	0.9875	1.6846	2.6941	1.0638	0.8234	3.3653	1.6471	1.7254	1.8172	1.3443	0.931	0.9564	0.5859	1.2964	1.4526	1.1652	0.822	0.6161
4420	homostachydrine*	Xenobiotics	Food Component/Plant	33009	LC/MS Pos Early	100001550	1750	158.118	441447	1195-94-4	C08283	HMDB33433	0.8959	1.0037	0.8333	1.3167	0.9378	0.5769	0.9695	0.936	0.8711	0.7916	1.955	1.4488	1.4195	0.9963	1.8677	2.3096	1.8328	2.4225	1.9259
441	hydroxyproline	Amino Acid	Urea cycle; Arginine and Proline Metabolism	32306	LC/MS Pos Early	1001	1064	132.065	5810	51-35-4	C01157	HMDB00725	0.966	0.8592	1.0998	1.318	0.9155	0.8171	1.2039	1.1021	1.2471	1.266	0.9516	1.0073	1.0075	0.8398	1.1435	0.7914	1.0714	1.0333	0.9262
405	hypotaurine	Amino Acid	Methionine, Cysteine, SAM and Taurine Metabolism	590	LC/MS Polar	358	2763.4	108.013	107812	300-84-5	C00519	HMDB00965	0.7788	0.9854	1.1351	1.2135	0.8247	0.6151	1.0708	0.9682	1.1085	1.0595	1.3783	1.1173	1.0512	0.7397	1.0955	1.1255	1.0146	1.2255	1.0161
78	imidazole lactate	Amino Acid	Histidine Metabolism	15716	LC/MS Pos Early	100000263	2040	157.061	793	14403-45-3	C05568	HMDB02320	1.0382	0.8459	0.7269	1.1094	0.7975	0.823	1.2248	1.3559	1.0612	1.0178	1.0233	0.8442	0.8389	0.5593	1.2989	1.1551	1.3741	1.319	1.2231
76	imidazole propionate	Amino Acid	Histidine Metabolism	40730	LC/MS Pos Early	100003434	2263	141.066	70630	1074-59-5		HMDB02271	0.7232	0.6642	0.7282	1.2684	0.7945	0.6967	1.1292	1.2611	1.0476	1.0305	1.2269	0.8641	1.0475	0.7149	1.3541	1.3749	1.6236	1.7638	1.3104
3737	inosine	Nucleotide	Purine Metabolism, (Hypo)Xanthine/Inosine containing	1123	LC/MS Neg	361	1602.1	267.074	6021	58-63-9	C00294	HMDB00195	0.9282	0.4983	0.8282	0.9275	0.3195	0.3624	0.7338	0.3216	0.4521	0.793	1.2119	1.0865	1.4584	1.2005	1.2346	1.9232	2.6379	2.2105	1.0108
3736	inosine 5'-monophosphate (IMP)	Nucleotide	Purine Metabolism, (Hypo)Xanthine/Inosine containing	2133	LC/MS Pos Early	362	650	349.054	8582	4691-65-0	C00130	HMDB00175	1.2921	0.1694	0.5831	2.802	1.229	0.5526	1.0008	0.4778	1.129	0.5602	2.3911	0.9059	2.154	0.8844	0.9992	2.5083	1.4805	2.7565	0.7505
1951	inositol 1-phosphate (I1P)	Lipid	Inositol Metabolism	43849	LC/MS Polar	370	4785	259.022	440194	573-35-3;106032-59-1	C01177	HMDB00213	1.0647	1.2818	1.5416	2.7779	1.0498	1.9692	4.497	2.5631	3.786	2.0955	0.9133	0.2936	0.8244	0.6486	0.4448	0.2936	0.7253	0.856	0.7823
1080	Isobar: hexose diphosphates	Carbohydrate	Glycolysis, Gluconeogenesis, and Pyruvate Metabolism	46896	LC/MS Neg	100002180	551	338.989			C00354		1.7896	1.2017	1.0555	1.1852	0.8263	1.0051	2.0431	1.4881	1.553	1.9066	0.7269	0.6163	0.7075	0.5803	1.0553	0.9464	1.0153	0.9235	1.0735
1287	isocitrate	Energy	TCA Cycle	12110	LC/MS Pos Early	1206	773	210.061	1198	20226-99-7	C00311	HMDB00193	0.4585	0.7381	1.5914	0.4498	0.695	0.9715	0.9343	0.4498	1.0124	0.8117	3.6838	4.9734	1.1333	2.4183	1.8174	3.6921	0.4498	0.6743	0.8476
329	isoleucine	Amino Acid	Leucine, Isoleucine and Valine Metabolism	1125	LC/MS Pos Early	376	2800	132.102	6306	73-32-5	C00407	HMDB00172	1.7855	0.7023	1.1677	1.5447	1.0545	0.7123	1.1581	0.9655	1.2214	1.1437	0.9284	0.6921	1.2427	0.6494	0.7713	0.8826	1.0929	1.1533	0.7358
306	isovalerylcarnitine (C5)	Amino Acid	Leucine, Isoleucine and Valine Metabolism	34407	LC/MS Pos Early	100001393	3085	246.17	6426851	31023-24-2		HMDB00688	0.7847	0.6753	1.2347	1.1126	1.8084	0.7182	0.93	1.1432	1.5131	0.9913	0.84	1.9666	0.5542	0.5988	2.2392	1.5884	1.0087	1.399	0.759
1299	itaconate	Energy	TCA Cycle	18373	LC/MS Polar	100000455	2969	129.019	811	97-65-4	C00490	HMDB02092	0.8059	0.4665	0.3464	0.3775	0.2945	1.3505	1.4771	1.3728	1.5493	1.4956	0.4479	0.2844	0.3173	0.4546	1.9424	1.6634	1.5442	2.2524	1.6496
240	kynurenine	Amino Acid	Tryptophan Metabolism	15140	LC/MS Pos Early	100000265	2739	209.092	161166	2922-83-0	C00328	HMDB00684	1.3876	0.6999	1.4672	1.4686	1.5759	0.6767	1.091	1.0219	1.2705	1.039	1.0684	0.7902	1.5337	0.9752	0.9966	0.7947	0.8633	0.8941	0.5301
1090	lactate	Carbohydrate	Glycolysis, Gluconeogenesis, and Pyruvate Metabolism	527	LC/MS Polar	482	1468.8	89.0244	612	79-33-4	C00186	HMDB00190	1.4654	0.8335	0.9515	1.386	1.053	0.8615	1.54	1.2443	1.4355	1.4087	0.7125	0.4785	1.0024	0.4905	0.99	0.6201	1.2716	1.2796	0.9976
2769	lactosyl-N-palmitoyl-sphingosine (d18:1/16:0)	Lipid	Lactosylceramides (LCER)	53010	LC/MS Pos Late	100009030	2527	862.625		4201-62-1			2.2076	1.0047	3.0576	1.572	0.3987	2.3216	1.8348	0.86	2.1746	3.3377	1.039	0.3987	0.5202	0.7381	1.0891	0.4951	0.4138	0.703	0.4917
1645	laurylcarnitine (C12)	Lipid	Fatty Acid Metabolism (Acyl Carnitine, Medium Chain)	34534	LC/MS Pos Late	100001392	1235	344.279	10427569	25518-54-1		HMDB02250	0.7655	1.1701	1.5143	1.1506	1.1498	0.7324	1.1392	1.1901	1.2432	1.2778	1.4784	1.1191	0.9323	0.6856	0.8646	1.0376	0.7769	0.8439	0.8884
289	leucine	Amino Acid	Leucine, Isoleucine and Valine Metabolism	60	LC/MS Pos Early	397	2864	132.102		61-90-5			2.1458	0.7323	1.0427	1.7528	0.962	0.8266	1.3906	1.0192	1.3279	1.1411	0.8857	0.6019	1.2884	0.5594	0.7337	0.7656	1.1291	1.1045	0.679
777	leucylalanine	Peptide	Dipeptide	40010	LC/MS Pos Early	100003179	2801	203.139	259321	7298-84-2		HMDB28922	1.3334	0.872	1.0479	1.3548	0.5008	0.8216	1.6008	0.9974	1.1991	1.167	0.9029	0.317	1.0111	0.6804	0.7368	1.0436	2.1682	1.8783	1.0251
952	leucylglutamine*	Peptide	Dipeptide	48189	LC/MS Pos Early	100003183	2620	260.161	4305457			HMDB28927	1.3213	0.7832	1.401	2.0635	0.643	0.7635	1.5661	0.9242	1.4348	1.525	1.2786	0.4409	1.3277	0.862	1.0416	1.1126	2.2305	1.8899	0.9077
782	leucylglycine	Peptide	Dipeptide	40045	LC/MS Pos Early	100003185	2778	189.123	79070	686-50-0		HMDB28929	1.1514	0.7442	1.0063	1.6064	0.8035	0.6944	1.4689	0.8741	0.9937	0.9769	1.4789	0.6612	1.3947	0.9371	1.0987	1.1871	1.8594	1.6983	0.9334
2790	lignoceroyl sphingomyelin (d18:1/24:0)	Lipid	Sphingomyelins	57330	LC/MS Pos Late	100006298	3437	815.7		60037-60-7			0.7111	0.8391	0.6859	0.9674	0.918	1.0212	0.7957	0.9737	0.8373	0.9637	1.0429	1.1408	1.6357	0.7453	1.2319	1.2981	1.0335	1.405	0.8353
1672	linoleoylcarnitine (C18:2)*	Lipid	Fatty Acid Metabolism (Acyl Carnitine, Polyunsaturated)	46223	LC/MS Pos Late	100003151	1430	424.342	6450015	36816-10-1		HMDB06469	0.987	1.0764	1.346	1.9042	0.8473	0.7331	1.1468	1.2202	1.5704	1.138	1.4261	0.8274	0.6178	0.6786	0.6228	1.003	0.4383	0.6578	0.5432
98	lysine	Amino Acid	Lysine Metabolism	1301	LC/MS Pos Early	407	2850	147.113	5962	56-87-1	C00047	HMDB00182	1.3453	0.7848	0.9714	1.2301	0.807	0.7092	0.9514	0.97	0.9586	0.8978	1.7201	1.2488	1.3314	0.9147	1.1642	1.3888	1.2241	1.2118	0.7983
1295	malate	Energy	TCA Cycle	1303	LC/MS Neg	409	615.6	133.014	525	6915-15-7	C00149	HMDB00156	0.9102	1.0101	1.3992	1.403	1.1707	0.9569	1.6524	1.7375	1.8573	1.6015	1.0004	0.8393	0.773	0.5715	0.9573	0.9511	0.9996	1.0907	0.9013
1146	maltose	Carbohydrate	Glycogen Metabolism	15586	LC/MS Polar	913	3329.4	387.114	10991489	6363-53-7	C00208	HMDB00163	1.019	0.8514	1.0357	0.6885	0.5905	0.6521	0.5277	0.4753	0.8294	1.0183	0.9442	1.0919	1.1682	1.1616	0.9714	1.2796	1.1575	1.2236	1.4104
1198	mannitol/sorbitol	Carbohydrate	Fructose, Mannose and Galactose Metabolism	46142	LC/MS Polar	100001740	2320	181.072	5780		C00794	HMDB00247	0.9939	0.7299	1.2479	1.1027	0.8485	0.7493	1.1802	1.0379	1.3053	1.3851	0.9999	0.8207	1.0823	0.8104	1.156	0.9594	1.2749	1.2257	1.0001
4443	mannonate*	Xenobiotics	Food Component/Plant	62864	LC/MS Polar	100003695	2736	195.051	3246006	642-99-9			0.7381	0.8102	1.0629	1.1218	0.643	0.5456	1.0412	0.7493	1.0486	0.9148	1.5064	1.126	1.0192	0.8284	1.333	1.3258	0.9175	1.4818	1.0029
1200	mannose 6-phosphate	Carbohydrate	Fructose, Mannose and Galactose Metabolism	1469	LC/MS Polar	294	4510	259.022	439198	70442-25-0;104872-94-8	C00275	HMDB01078	1.1428	1.2633	1.4848	1.6687	1.1472	1.4304	2.3055	1.9432	2.5594	1.7929	0.6811	0.4361	0.8526	0.7389	0.6671	0.4181	0.8261	1.2149	0.7274
1649	margaroylcarnitine (C17)*	Lipid	Fatty Acid Metabolism (Acyl Carnitine, Long Chain Saturated)	57512	LC/MS Pos Late	100004054	1424	414.358		106182-29-0		HMDB06210	0.9813	1.0804	1.3396	1.1994	0.9739	0.598	0.9533	1.0827	1.1412	1.1061	1.2743	1.088	0.8374	0.6178	0.8707	1.0064	0.7367	1.0478	0.7564
1406	mead acid (20:3n9)	Lipid	Long Chain Polyunsaturated Fatty Acid (n3 and n6)	35174	LC/MS Neg	100001472	5650	305.249	5312531	20590-32-3		HMDB10378	1.34	1.392	0.7475	1.8704	1.1017	1.1474	1.0122	0.9878	1.3657	0.5289	1.4138	0.6619	0.8847	0.4771	0.6346	1.2433	0.92	0.1846	0.1846
375	methionine sulfone	Amino Acid	Methionine, Cysteine, SAM and Taurine Metabolism	44878	LC/MS Pos Early	100004635	1250	182.048	69961	820-10-0			0.8066	0.5218	1.029	1.297	1.0606	0.704	1.0903	1.261	1.3032	1.0461	1.0043	0.803	0.9201	0.6778	1.0433	1.0106	1.1939	1.0833	0.6898
376	methionine sulfoxide	Amino Acid	Methionine, Cysteine, SAM and Taurine Metabolism	18374	LC/MS Pos Early	100000039	1272	166.053	158980	3226-65-1	C02989	HMDB02005	1.2664	0.9417	1.104	1.2858	0.7581	0.8449	1.2234	0.9812	1.5581	1.2817	1.1693	0.751	0.9975	0.6273	0.9064	1.3375	0.8741	0.8421	0.76
4557	methyl glucopyranoside (alpha + beta)	Xenobiotics	Food Component/Plant	46144	LC/MS Pos Early	100005864	832	212.113					1.2219	1.0119	0.817	1.6474	0.9188	1.613	1.4864	1.1027	1.32	0.9881	0.6717	0.3381	0.8915	0.7755	0.5612	0.4747	1.0378	0.9089	0.7257
1598	methylmalonate (MMA)	Lipid	Fatty Acid Metabolism (also BCAA Metabolism)	1496	LC/MS Polar	418	3078.4	117.019	487	516-05-2	C02170	HMDB00202	0.8938	0.4317	0.533	0.6153	0.4101	1.2981	2.171	1.9031	1.8651	2.4367	0.257	0.1248	0.1997	0.2493	1.7104	1.48	1.3251	1.2666	1.1868
3890	methylphosphate	Nucleotide	Purine and Pyrimidine Metabolism	37070	LC/MS Pos Early	100001805	544	113	13130	7023-27-0		HMDB61711	0.8423	0.9371	0.9915	1.2234	0.7199	0.8606	1.2607	0.9781	1.1731	1.158	1.0964	1.0085	0.9371	0.8479	1.3763	1.5402	1.8191	1.3298	1.1716
348	methylsuccinate	Amino Acid	Leucine, Isoleucine and Valine Metabolism	15745	LC/MS Polar	2051	2800	131.035	10349	498-21-5		HMDB01844	0.8071	0.5423	0.3886	0.6168	0.3976	1.1783	1.3535	1.5215	1.388	1.5077	0.789	0.3853	0.522	0.5835	2.6014	3.9759	2.2152	2.9806	2.3176
1942	myo-inositol	Lipid	Inositol Metabolism	1124	LC/MS Polar	363	3506.3	225.062	892	87-89-8	C00137	HMDB00211	0.5582	0.5851	0.4096	0.7876	0.8889	0.4616	0.5059	0.7506	0.5199	0.5146	2.1494	1.6717	1.5893	1.1765	1.7024	2.2803	1.8834	1.6504	1.6248
1665	myristoleoylcarnitine (C14:1)*	Lipid	Fatty Acid Metabolism (Acyl Carnitine, Monounsaturated)	48182	LC/MS Pos Late	100006051	1316	370.295	90659872	889848-55-9			0.8329	1.3048	1.4355	1.7894	1.154	0.7861	1.3776	1.4112	1.4666	1.1936	1.5052	0.985	0.726	0.7148	0.7966	1.311	0.6276	0.7553	0.655
2780	myristoyl dihydrosphingomyelin (d18:0/14:0)*	Lipid	Dihydrosphingomyelins	57365	LC/MS Pos Late	100009038	2060	677.559				HMDB12085	0.9846	1.0941	1.1363	1.0964	1.0407	0.8078	1.1262	1.1608	1.1488	1.2907	1.1809	0.7755	0.8867	0.7395	1.1589	0.8991	0.9794	1.308	1.0092
1646	myristoylcarnitine (C14)	Lipid	Fatty Acid Metabolism (Acyl Carnitine, Long Chain Saturated)	33952	LC/MS Pos Late	100001270	1350	372.311	6426854	18822-89-4		HMDB05066	0.7874	0.933	1.2342	1.3134	0.9027	0.561	1.0799	0.9928	1.0794	1.0072	1.7157	1.1974	0.9113	0.7381	1.0455	1.373	0.8252	1.1365	0.8383
129	N,N,N-trimethyl-5-aminovalerate	Amino Acid	Lysine Metabolism	57687	LC/MS Pos Early	100015962	2186	160.133					0.7234	0.8292	0.9765	1.3424	0.7215	0.5114	1.0121	0.7465	0.9365	0.9118	1.9028	1.3873	1.3086	0.911	1.1845	1.4333	1.0228	1.3515	0.9997
447	N,N,N-trimethyl-alanylproline betaine (TMAP)	Amino Acid	Urea cycle; Arginine and Proline Metabolism	62947	LC/MS Pos Early	100020217	2470	229.155					0.6683	0.6635	0.5857	1.5275	0.9446	0.5716	0.8831	0.763	0.83	0.5971	2.3021	1.9929	1.5839	1.2297	1.1624	1.738	0.4196	1.3177	0.4196
109	N6,N6,N6-trimethyllysine	Amino Acid	Lysine Metabolism	1498	LC/MS Pos Early	189	2825	189.16	440120	23284-33-5	C03793	HMDB01325	1.0573	0.7197	0.7148	1.0037	0.5284	0.6086	0.9002	0.7919	0.7445	0.7106	2.6474	1.5133	1.4792	0.9963	1.4233	1.9973	1.3037	1.6204	1.0685
1279	N6-carboxymethyllysine	Carbohydrate	Advanced Glycation End-product	36713	LC/MS Pos Early	100001768	2500	205.118	123800	1404817			0.7339	1	1.0354	1.1984	1.0473	0.4929	1.1991	1.063	0.9985	1.1642	1.8963	0.2994	1.0024	0.505	1.0132	1.5556	1.1039	0.9029	0.6955
107	N6-methyllysine	Amino Acid	Lysine Metabolism	62860	LC/MS Pos Early	100003415	2831	161.129	164795	1188-07-4	C02728	HMDB02038	0.9604	0.9311	1.0054	1.2216	0.9839	0.7198	0.9725	1.1341	1.2525	1.1978	1.3384	0.9173	0.8466	0.5783	1.2901	1.2034	1.0709	1.1751	0.9946
30	N-acetylalanine	Amino Acid	Alanine and Aspartate Metabolism	1585	LC/MS Polar	1110	1564.8	130.051	88064	97-69-8	C02847	HMDB00766	0.6558	0.6484	0.854	0.8569	0.6086	0.5513	0.9772	0.8357	0.9808	1.0212	1.5882	1.1229	1.1397	0.8114	1.3874	1.3339	1.2441	1.5261	1.0353
40	N-acetylasparagine	Amino Acid	Alanine and Aspartate Metabolism	33942	LC/MS Pos Early	100001257	785	175.071	99715	4033-40-3		HMDB06028	0.5107	0.7651	0.5774	0.4311	0.3971	0.5057	0.9383	0.8248	0.8089	0.8427	1.5274	1.4628	1.4139	0.816	1.168	1.1923	1.2003	1.5126	1.1147
36	N-acetylaspartate (NAA)	Amino Acid	Alanine and Aspartate Metabolism	22185	LC/MS Polar	100000787	3143	174.041	65065	997-55-7;997-55-7	C01042	HMDB00812	0.9712	1.0017	1.3343	1.2796	0.7481	0.845	1.2904	0.9892	1.2496	1.1167	1.9634	1.2899	1.2229	0.9772	0.8296	1.045	0.8416	1.1202	0.7117
392	N-acetylcysteine	Amino Acid	Methionine, Cysteine, SAM and Taurine Metabolism	1586	LC/MS Pos Early	1107	1416	164.038	12035	616-91-1	C06809	HMDB01890	0.838	1.0053	0.8534	0.8242	0.6081	0.442	0.8065	0.9867	0.7962	1.0149	1.6525	1.5065	1.3717	1.0836	1.8344	1.4743	1.1292	2.007	1.8471
1257	N-acetyl-glucosamine 1-phosphate	Carbohydrate	Aminosugar Metabolism	15741	LC/MS Polar	1212	4052	300.049	440364	31281-59-1	C04256	HMDB01367	1.3035	1.5504	0.9423	1.747	1.1795	1.0539	1.8081	1.2863	1.2776	0.8737	1.2686	0.9965	1.3529	0.9198	0.6888	0.6859	1.2582	1.2347	0.8577
1256	N-acetylglucosamine 6-phosphate	Carbohydrate	Aminosugar Metabolism	15107	LC/MS Polar	1213	4114	300.049	439219	102029-88-9	C00357	HMDB02817	1.945	0.9026	1.0444	1.9098	0.9959	1.0374	2.2203	1.4184	1.866	1.307	0.6475	0.5042	0.9316	0.6476	0.6327	0.6115	1.0114	0.9987	0.7387
1277	N-acetylglucosamine/N-acetylgalactosamine	Carbohydrate	Aminosugar Metabolism	46539	LC/MS Pos Early	100006435	715	222.097	24139			HMDB00215	0.7752	0.691	0.9565	1.3646	0.785	0.9304	1.1693	0.8041	0.9514	0.7028	0.8238	1.0043	1.3641	1.1521	0.8649	0.9994	1.3172	1.2933	0.9749
1274	N-acetylglucosaminylasparagine	Carbohydrate	Aminosugar Metabolism	48149	LC/MS Pos Early	1215	1212	336.14	123826	2776-93-4	C04540	HMDB00489	0.8138	0.738	1.537	1.4483	0.8123	0.6942	1.6937	0.8576	1.4295	1.3389	2.0504	0.8278	0.9061	0.8155	1.2213	1.1715	0.8143	1.4301	0.7642
45	N-acetylglutamate	Amino Acid	Glutamate Metabolism	15720	LC/MS Pos Early	100000282	1050	190.071	70914	1430871	C00624	HMDB01138	1.0089	0.9887	1.0877	1.1706	0.7781	0.8171	1.2356	0.9842	1.1509	1.103	1.5344	1.1414	1.0458	0.8015	0.9766	1.048	0.8933	1.0563	0.8755
46	N-acetylglutamine	Amino Acid	Glutamate Metabolism	33943	LC/MS Pos Early	100001253	845	189.087	182230	2490-97-3	C02716	HMDB06029	0.7463	0.8677	0.9432	1.0891	0.7277	0.7422	1.0976	0.9284	1.1578	1.0413	1.2672	1.1343	1.0518	0.8451	1.0182	0.9182	1.0386	1.2804	1.01
2	N-acetylglycine	Amino Acid	Glycine, Serine and Threonine Metabolism	27710	LC/MS Pos Early	100001006	826	118.05	10972	543-24-8		HMDB00532	1.2368	0.635	0.5139	0.3974	1.1175	0.9538	0.8707	1.0526	0.9812	1.6846	1.2042	1.3623	1.1429	0.8853	1.1804	1.2827	1.0768	1.2842	1.4859
331	N-acetylisoleucine	Amino Acid	Leucine, Isoleucine and Valine Metabolism	33967	LC/MS Neg	100001276	2325	172.098	306109	3077-46-1		HMDB61684	0.4712	0.4712	0.9577	0.4712	0.4712	0.5009	0.6367	0.7359	0.5257	0.7341	2.1224	1.0074	1.184	1	1.3267	2.6213	0.8302	1.482	0.4712
469	N-acetyl-isoputreanine	Amino Acid	Polyamine Metabolism	62309	LC/MS Pos Early	100020487	2305	203.139	131802901				0.8145	0.924	0.9779	1.3638	0.7138	0.7735	1.053	1.0388	1	1.1634	1.6254	1.221	1.2641	0.8634	0.9994	0.4559	1.1301	1.1971	0.8207
290	N-acetylleucine	Amino Acid	Leucine, Isoleucine and Valine Metabolism	1587	LC/MS Neg	1082	2400	172.098	70912	1188-21-2	C02710	HMDB11756	0.6382	0.6382	0.8957	0.6382	0.6382	0.7784	1.0804	1.03	1.0906	0.8846	1.6739	0.8367	1.1113	0.9538	1.1337	1.1297	1.337	0.7543	0.6382
372	N-acetylmethionine	Amino Acid	Methionine, Cysteine, SAM and Taurine Metabolism	1589	LC/MS Neg	1083	1787	190.054	448580	65-82-7	C02712	HMDB11745	0.8715	0.7161	1.1441	1.126	0.8201	0.7247	1.3166	1.1967	1.4664	1.3959	1.351	1.0793	1.102	0.8422	1.0864	0.9549	1.1283	1.2894	0.8469
377	N-acetylmethionine sulfoxide	Amino Acid	Methionine, Cysteine, SAM and Taurine Metabolism	45428	LC/MS Pos Early	100005463	880	208.064	193368	108646-71-5			1.2131	0.6471	0.7905	0.7045	0.3759	0.5544	0.9566	0.3759	1.4541	1.7247	1.383	0.7472	1.8036	0.7288	1.5099	1.6348	1.2317	1.0279	0.8699
1263	N-acetylneuraminate	Carbohydrate	Aminosugar Metabolism	32377	LC/MS Pos Early	1162	660	310.113	439197	131-48-6	C00270	HMDB00230	0.9016	0.8812	1.3463	1.0094	0.7709	0.7748	1.0494	0.8639	1.1808	1.1951	1.3789	1.0834	1.1473	1.1091	1.1326	0.9906	0.8319	1.0137	0.8432
465	N-acetylputrescine	Amino Acid	Polyamine Metabolism	37496	LC/MS Pos Early	192	2230	131.118	122356	18233-70-0	C02714	HMDB02064	1.4071	1.3519	2.3432	1.7361	0.7037	1.8887	3.961	2.6812	3.6964	3.5085	0.4012	0.3332	0.5041	0.3332	0.638	0.3332	0.5044	0.6729	0.4337
10	N-acetylserine	Amino Acid	Glycine, Serine and Threonine Metabolism	37076	LC/MS Pos Early	100001851	800	148.06	65249	97-14-3		HMDB02931	0.7613	0.6721	0.781	0.7516	0.5785	0.6348	0.8692	0.6162	0.7531	0.8293	1.6726	1.3646	1.3579	1.1308	1.2479	1.1341	1.2139	1.4048	1.1772
408	N-acetyltaurine	Amino Acid	Methionine, Cysteine, SAM and Taurine Metabolism	48187	LC/MS Neg	100005466	800	166.018	159864				0.8337	0.9724	1.6233	1.094	0.7668	0.7529	1.2059	1.1218	1.6047	1.5613	1.5734	1.0705	0.8521	0.6782	1.3504	1.0619	0.8471	1.2861	0.9267
17	N-acetylthreonine	Amino Acid	Glycine, Serine and Threonine Metabolism	33939	LC/MS Neg	100001274	821.6	160.061	152204	17093-74-2		HMDB62557	0.5831	0.6727	1.0451	1.2463	0.5995	0.5465	1.0174	0.808	1.0638	1.0746	1.8515	1.1008	1.0303	0.6934	1.2332	1.4788	1.043	1.5117	0.8599
355	N-acetylvaline	Amino Acid	Leucine, Isoleucine and Valine Metabolism	1591	LC/MS Neg	1084	1704	158.082	66789	96-81-1		HMDB11757	0.743	0.8258	0.7792	0.9607	0.8363	0.8131	0.9839	0.7147	0.9703	1.1728	2.0174	1.4363	1.4318	0.9224	1.5433	1.2201	0.9707	1.6909	1.3744
3914	NAD+	Cofactors and Vitamins	Nicotinate and Nicotinamide Metabolism	5278	LC/MS Neg	1310	1434	662.102	5893	53-84-9	C00003	HMDB00902	0.863	0.9955	1.161	1.4611	1.1353	0.8254	1.2035	1.1614	1.2486	1.092	1.1835	0.9237	0.9615	0.7702	1.1069	1.0066	1.0742	1.1795	0.9185
3915	NADH	Cofactors and Vitamins	Nicotinate and Nicotinamide Metabolism	31475	LC/MS Neg	428	1540	664.117	439153	58-68-4;606-68-8	C00004	HMDB01487	0.9864	0.9183	0.9832	1.1113	0.9694	0.6758	1.1156	1.086	1.0658	1.0599	1.1968	0.9947	0.9923	0.6804	1.1748	1.252	1.0493	1.32	0.9489
1376	nervonate (24:1n9)*	Lipid	Long Chain Monounsaturated Fatty Acid	52674	LC/MS Neg	100001231	6804	365.342	5281120	506-37-6	C08323	HMDB02368	2.667	2.0582	0.1458	0.5277	0.7244	1.9757	1.8456	0.4819	0.2165	0.7484	1.0504	0.0692	1.4902	0.7849	1.4863	1.2781	1.1785	0.068	0.3385
373	N-formylmethionine	Amino Acid	Methionine, Cysteine, SAM and Taurine Metabolism	2829	LC/MS Neg	194	1543.8	176.039	439750	4289-98-9	C03145	HMDB01015	0.8283	0.7017	1.001	1.0909	0.8599	0.6833	1.0764	1.2111	1.1921	1.1401	1.2377	1.0975	1.0477	0.7088	1.0211	1.1315	1.1867	1.3733	0.8693
1278	N-glycolylneuraminate	Carbohydrate	Aminosugar Metabolism	37123	LC/MS Pos Early	100001491	636	326.108	123802	1113-83-3	C03410	HMDB00833	0.7479	0.8694	0.9644	1.0965	0.8663	0.7168	0.9991	0.9075	1.0074	0.8664	1.8265	1.2365	1.3571	1.1604	1.1126	1.0646	0.9172	1.1386	0.8315
3910	nicotinamide	Cofactors and Vitamins	Nicotinate and Nicotinamide Metabolism	594	LC/MS Pos Early	432	1942	123.055	936	98-92-0	C00153	HMDB01406	1.1447	0.6239	0.8979	0.9479	0.943	0.7213	1.0949	1.0094	1.0734	1.1005	1.0666	0.9137	1.0518	0.7084	1.248	1.075	1.3422	1.1925	0.9994
3912	nicotinamide ribonucleotide (NMN)	Cofactors and Vitamins	Nicotinate and Nicotinamide Metabolism	22152	LC/MS Pos Early	1312	766	335.064	14180	1094-61-7	C00455	HMDB00229	0.6654	0.607	0.913	1.1811	1.1821	0.817	1.0534	0.8829	1.0521	0.7218	1.1477	1.2242	1.0011	1.1471	1.3652	1.1014	1.1631	0.9989	1.1577
3913	nicotinamide riboside	Cofactors and Vitamins	Nicotinate and Nicotinamide Metabolism	33013	LC/MS Pos Early	100001310	2040	255.098	439924	1341-23-7	C03150	HMDB00855	0.8604	0.7255	0.867	0.8263	0.6276	0.6214	1.0285	0.701	0.8113	0.8338	1.5125	1.0587	1.2405	0.9829	1.6631	1.4994	1.189	1.5999	1.2111
57	N-methyl-GABA	Amino Acid	Glutamate Metabolism	39577	LC/MS Pos Early	100003152	2109	118.086	70703	1119-48-8	C15987		0.8658	0.8544	0.7817	1.5246	0.7579	0.5294	0.9065	0.8338	0.6813	0.7938	1.886	1.4676	1.4228	1.0547	1.5909	2.0551	1.4405	1.7689	1.4587
446	N-methylproline	Amino Acid	Urea cycle; Arginine and Proline Metabolism	37431	LC/MS Pos Early	100001956	1335	130.086	557	475-11-6			1.4233	0.8804	1.0124	1.1096	0.9085	0.5982	0.8664	0.8335	0.8414	0.8642	1.6634	1.2456	1.4142	1.3599	1.5093	0.7904	1.5563	1.2691	0.9876
1915	N-oleoyltaurine	Lipid	Endocannabinoid	39732	LC/MS Neg	100003119	5610	388.253	6437033	52514-04-2			0.9789	1.3346	0.758	1.9258	0.7802	0.9449	1.4444	1.2687	1.823	1.4455	1.4114	1.0519	1.0935	0.6026	1.4177	1.1254	0.9622	0.409	0.2546
1642	nonanoylcarnitine (C9)	Lipid	Fatty Acid Metabolism (Acyl Carnitine, Medium Chain)	61775	LC/MS Pos Late	100006620	1003	302.233				HMDB13288	0.946	1.0483	1.4411	1.3404	1.5637	0.8396	1.0225	1.2767	2.0346	0.8493	1.7051	0.8517	0.615	0.7096	1.5627	1.0674	1.1195	0.8012	0.9862
2714	N-palmitoyl-sphingadienine (d18:2/16:0)*	Lipid	Ceramides	57416	LC/MS Pos Late	100015609	2490	536.504					1.3288	0.8954	1.0038	0.7602	0.5902	0.8629	1.0311	0.9312	1.123	1.1767	1.0459	0.6398	0.8508	1.082	1.124	0.7593	0.8717	0.9962	0.906
2696	N-palmitoyl-sphinganine (d18:0/16:0)	Lipid	Dihydroceramides	52604	LC/MS Pos Late	100009028	3090	540.535	5283572	5966-29-0		HMDB11760	1.8557	1.0096	1.9582	0.8073	0.6561	1.7797	1.0065	1.1767	2.0735	2.3484	0.7827	0.4586	0.6331	0.8428	0.8432	0.2639	0.5136	0.5162	0.4527
2704	N-palmitoyl-sphingosine (d18:1/16:0)	Lipid	Ceramides	44877	LC/MS Pos Late	1518	2893	538.519	5283564	24696-26-2		HMDB04949	1.4844	0.9138	1.5791	0.9601	0.6891	1.4124	1.0398	1.0371	1.5091	1.7556	0.9949	0.4774	0.7124	0.902	0.9574	0.4684	0.6172	0.816	0.5862
2708	N-stearoyl-sphingosine (d18:1/18:0)*	Lipid	Ceramides	54979	LC/MS Pos Late	1547	3392	566.551	5283565	104404-17-3		HMDB04950	1.6384	1.001	2.1156	0.999	0.9183	2.0559	1.3252	1.4023	2.3784	2.7784	0.7867	0.4189	0.6112	0.7119	0.8255	0.2481	0.4351	0.5437	0.3391
1916	N-stearoyltaurine	Lipid	Endocannabinoid	39730	LC/MS Neg	100003240	5782	390.268	168274	63155-80-6			1.0884	1.1033	0.7829	1.4803	0.878	0.7989	1.1531	1.0509	1.5226	1.2766	1.4413	1.2247	1.2392	0.6178	1.3305	1.0255	0.9125	0.4331	0.2386
1641	octanoylcarnitine (C8)	Lipid	Fatty Acid Metabolism (Acyl Carnitine, Medium Chain)	33936	LC/MS Pos Late	100001247	950	288.217	123701	3671-77-0	C02838	HMDB00791	1.0416	0.9692	1.1239	1.2805	1.2401	0.722	1.4921	1.224	1.3709	1.249	1.3945	0.9308	0.8781	0.6871	0.8692	0.9687	0.9418	0.9153	0.8508
1902	oleoyl ethanolamide	Lipid	Endocannabinoid	38102	LC/MS Pos Late	1137	1661	326.305	5283454	11-58-0;111-58-0		HMDB02088	0.9543	1.1478	1.1358	1.0449	0.8757	0.8135	1.3257	1.1095	1.0927	1.0858	1.1496	1.0606	0.7994	0.7625	1.0652	1.4844	0.9091	1.1308	0.977
2634	oleoyl-arachidonoyl-glycerol (18:1/20:4) [2]*	Lipid	Diacylglycerol	54961	LC/MS Pos Late	100010937	2990	660.556				HMDB07228	0.8319	0.8878	1.1814	1.5169	1.0149	1.2439	1.1665	1.2739	1.862	1.6532	0.4583	0.0747	0.3348	0.0747	0.2624	0.1389	0.2193	0.1367	0.0747
1667	oleoylcarnitine (C18)	Lipid	Fatty Acid Metabolism (Acyl Carnitine, Monounsaturated)	35160	LC/MS Pos Late	100001501	1423	426.358	6441392	38677-66-6		HMDB05065	0.9671	0.9305	1.1604	1.725	0.9497	0.5853	1.0298	1.0539	1.1275	0.9452	1.3682	1.0035	0.9291	0.5752	0.7233	1.2406	0.7857	1.0248	0.6809
1715	oleoylcholine	Lipid	Fatty Acid Metabolism (Acyl Choline)	53260	LC/MS Pos Late	100009331	1449	368.352					0.9076	2.1517	2.5349	1.2226	1.2298	1.3687	1.5122	1.8625	2.0728	1.9265	1.2562	1	0.4038	0.491	0.4095	0.7618	0.3675	0.3594	0.3027
2621	oleoyl-linoleoyl-glycerol (18:1/18:2) [2]	Lipid	Diacylglycerol	46799	LC/MS Pos Late	100002990	3223	636.556		104346-53-4		HMDB07219	0.8035	0.6328	0.8532	1.3375	0.5934	0.9668	1.1886	1.5318	1.4811	1.0888	0.2747	0.2747	0.2747	0.2747	0.2747	0.2747	0.386	0.2747	0.2747
2618	oleoyl-oleoyl-glycerol (18:1/18:1) [2]*	Lipid	Diacylglycerol	54946	LC/MS Pos Late	100010919	3695	638.572				HMDB07218	0.4294	0.989	0.8041	1.8534	0.1532	1.0187	0.1532	1.245	0.1532	1.1787	0.1532	0.1532	0.2256	0.1532	0.1532	0.1532	0.1532	0.2035	0.1532
199	O-methyltyrosine	Amino Acid	Tyrosine Metabolism	37451	LC/MS Pos Early	100002078	2790	196.097	76957	1080-06-4			0.9195	0.8843	0.9304	1.3476	0.8532	0.6854	1.0161	0.896	1.0102	0.996	1.2433	0.9225	1.1447	0.7922	1.2609	1.4641	1.4835	1.5847	1.0971
504	ophthalmate	Amino Acid	Glutathione Metabolism	34592	LC/MS Pos Early	100001311	2085	290.135	7018721	495-27-2		HMDB05765	1.1187	0.8851	1.5167	1.519	0.8649	1.1176	2.1579	1.6997	2.5429	2.4055	1.2447	0.8032	0.8413	0.7127	0.9845	1.0289	0.9567	0.8573	0.7402
418	ornithine	Amino Acid	Urea cycle; Arginine and Proline Metabolism	1493	LC/MS Pos Early	444	2800	133.097	6262	3184-13-2	C00077	HMDB03374	1.3385	0.8548	0.9085	1.2592	0.7423	0.677	0.9708	1.0833	0.905	1.0126	1.8663	1.1844	1.6888	0.9005	1.1316	0.4506	1.3065	1.1268	0.8462
3819	orotate	Nucleotide	Pyrimidine Metabolism, Orotate containing	1505	LC/MS Polar	445	1638.1	155.01	967	50887-69-9	C00295	HMDB00226	0.7419	0.6827	2.0338	1.0815	1.1033	0.6574	2.2042	1.4331	1.7612	2.2382	1.0421	0.9064	0.4935	0.2847	1.3743	1.7369	1.6648	1.0997	1.3121
3821	orotidine	Nucleotide	Pyrimidine Metabolism, Orotate containing	35172	LC/MS Polar	100001416	2250	287.052	92751	314-50-1		HMDB00788	0.4084	0.5516	0.8834	1.1873	0.4685	0.3279	1.0053	0.4841	0.8741	0.8215	1.5518	1.6097	1.6369	1.0378	1.4042	1.9106	1.6967	1.8396	1.544
5208	O-sulfo-L-tyrosine	Xenobiotics	Chemical	45413	LC/MS Neg	100005384	990	260.023	514186				1.4462	0.7699	1.3562	1.6297	0.8308	1.1232	1.755	1.3481	1.9709	1.6329	0.9884	0.6842	0.7266	0.714	1.0116	0.9514	0.7965	1.0527	0.8406
1666	palmitoleoylcarnitine (C16:1)*	Lipid	Fatty Acid Metabolism (Acyl Carnitine, Monounsaturated)	53223	LC/MS Pos Late	100009406	1357	398.327	71464547				0.8942	1.0152	1.2239	1.969	1.0178	0.6509	1.2621	1.3257	1.403	1.1177	1.2471	0.8408	0.722	0.5298	0.735	1.1569	0.6794	0.9041	0.6156
1716	palmitoloelycholine	Lipid	Fatty Acid Metabolism (Acyl Choline)	53257	LC/MS Pos Late	100009334	1385	340.321					0.4894	2.1978	2.5156	1.4259	1.0847	1.0283	1.233	1.8234	1.8699	1.3904	0.8001	0.9022	0.2548	0.2548	0.4707	0.9717	0.2548	0.4215	0.2548
2781	palmitoyl dihydrosphingomyelin (d18:0/16:0)*	Lipid	Dihydrosphingomyelins	52434	LC/MS Pos Late	100008954	2290	705.591	9939965				1.1036	1.1614	1.1206	1.2221	1.2304	1.0055	1.104	1.3153	1.1001	1.1794	1.0991	0.721	0.9109	0.769	0.9851	0.7364	0.907	0.9016	0.8658
1905	palmitoyl ethanolamide	Lipid	Endocannabinoid	38165	LC/MS Pos Late	1489	1643	300.29	4671	544-31-0	C16512	HMDB02100	1.0326	1.2164	1.1225	0.9831	0.9609	0.9735	1.1702	0.9509	1.0261	1.0034	1.05	0.9029	0.9034	0.7437	1.0218	1.0948	0.8688	1.0478	0.9556
2785	palmitoyl sphingomyelin (d18:1/16:0)	Lipid	Sphingomyelins	37506	LC/MS Pos Late	100002107	2168	703.575	9939941	6254-89-3			0.9796	1.0193	1.0404	1.036	0.9261	1.0027	1.1333	1.0101	1.0332	1.0404	1.0194	0.7994	0.9345	0.9386	1.085	0.8784	0.9482	1.0218	0.9493
2609	palmitoyl-arachidonoyl-glycerol (16:0/20:4) [2]*	Lipid	Diacylglycerol	54958	LC/MS Pos Late	100010925	3015	634.54				HMDB07112	0.8878	1.0241	1.1609	1.1035	0.9968	1.4138	1.2195	1.4152	1.8681	1.479	0.7042	0.1303	0.4084	0.1303	0.3549	0.1303	0.3555	0.3893	0.1303
1648	palmitoylcarnitine (C16)	Lipid	Fatty Acid Metabolism (Acyl Carnitine, Long Chain Saturated)	44681	LC/MS Pos Late	100000776	1425	400.342	461	6865-14-1	C02990	HMDB00222	0.8605	0.9257	1.1917	1.2682	0.9455	0.549	0.9477	0.9139	1.059	1.0966	1.6243	1.2886	0.9545	0.7995	1.1003	1.4046	0.8571	1.3063	0.8978
1714	palmitoylcholine	Lipid	Fatty Acid Metabolism (Acyl Choline)	52944	LC/MS Pos Late	100009233	1482	342.337	151731				0.942	2.1117	2.4325	0.8483	1.0624	1.1581	1.2749	1.586	1.8697	1.7316	1.1796	1.2134	0.4364	0.5746	0.7211	0.9156	0.5196	0.5746	0.4178
2602	palmitoyl-linoleoyl-glycerol (16:0/18:2) [2]*	Lipid	Diacylglycerol	52634	LC/MS Pos Late	100009055	3197	610.54				HMDB07103	1.0614	0.9113	1.2205	1.1378	1.0613	1.2986	1.4513	1.1997	1.4289	1.3203	0.7962	0.1765	0.5222	0.2564	0.4708	0.3115	0.3667	0.1765	0.1765
2600	palmitoyl-oleoyl-glycerol (16:0/18:1) [2]*	Lipid	Diacylglycerol	54942	LC/MS Pos Late	100010917	3695	612.556			C13861	HMDB07102	0.7234	0.7759	0.8683	1.421	1.0634	1.1081	1.2057	1.2778	1.2762	1.3884	0.5116	0.1522	0.3424	0.1522	0.1522	0.1522	0.1522	0.4931	0.1522
2596	palmitoyl-palmitoyl-glycerol (16:0/16:0) [2]*	Lipid	Diacylglycerol	54990	LC/MS Pos Late	100010948	3734	586.54				HMDB07098	0.9588	0.7983	1.0973	1.3117	1.0404	1.6043	1.4011	1.4579	1.6675	1.5717	0.8672	0.3231	0.9075	0.485	1.0246	0.4538	0.3983	1	0.2497
2816	palmitoyl-sphingosine-phosphoethanolamine (d18:1/16:0)	Lipid	Ceramide PEs	62984	LC/MS Pos Late	100021162	2207	661.528					1.0193	0.8059	1.2057	1.1359	1.1654	0.9807	1.1285	0.9371	1.0889	1.2805	0.9691	0.5721	0.7733	0.6425	1.2285	0.5904	0.6779	1.0689	0.7844
3939	pantothenate (Vitamin B5)	Cofactors and Vitamins	Pantothenate and CoA Metabolism	1508	LC/MS Pos Early	1024	1667	220.118	6613	137-08-6	C00864	HMDB00210	1.134	0.813	1.3728	1.4022	0.891	0.8959	1.4115	1.0213	1.4085	1.2878	0.9787	0.8792	0.9622	0.8544	1.2185	0.7297	1.0937	1.1387	0.7895
4124	p-cresol sulfate	Xenobiotics	Benzoate Metabolism	36103	LC/MS Neg	100001315	2890	187.007	4615423	3233-57-7		HMDB11635	0.8007	0.6196	1.1877	1.5116	1.2589	0.5836	1.4641	0.9906	1.2804	1.0953	0.7031	0.8888	0.91	0.6594	0.5836	0.846	0.9652	1.0685	0.5836
1647	pentadecanoylcarnitine (C15)*	Lipid	Fatty Acid Metabolism (Acyl Carnitine, Long Chain Saturated)	57522	LC/MS Pos Late	100015842	1362	386.327					0.7723	0.99	1.3358	1.2412	1.0064	0.5714	1.058	1.1531	1.1988	1.1301	1.6607	1.1252	0.7821	0.671	0.9742	1.1116	0.6884	1.036	0.8444
5303	phenol red	Xenobiotics	Chemical	36817	LC/MS Neg	100001724	3665.9	353.049	4766	143-74-8	C12600		1.1467	0.7463	1.673	1.3651	1.4395	0.713	0.8614	1.2161	1.468	1.4141	0.8431	0.9685	1.2487	1.0212	0.863	0.9487	1.0776	0.9344	0.7759
172	phenol sulfate	Amino Acid	Tyrosine Metabolism	32553	LC/MS Neg	100001510	2156	172.991	74426	937-34-8	C02180	HMDB60015	0.4501	0.4501	0.5285	0.4501	0.4501	0.4501	0.6151	0.4501	0.4501	0.4501	1.2364	1.1799	0.9067	0.4501	0.7631	0.7396	0.9615	0.89	0.4501
1040	phenylacetylglycine	Peptide	Acetylated Peptides	33945	LC/MS Neg	100001275	2375	192.067	68144	500-98-1	C05598	HMDB00821	0.4292	0.4292	1.2613	1	1.0734	0.4292	0.6625	0.6564	0.9903	0.4292	0.8867	0.4292	1.2261	0.4292	0.4292	0.8515	1.195	1.0922	0.5618
130	phenylalanine	Amino Acid	Phenylalanine Metabolism	64	LC/MS Pos Early	460	2878	166.086	6140	63-91-2	C00079	HMDB00159	2.1276	0.7067	1.0487	1.6912	0.9785	0.7964	1.4009	1.0215	1.3218	1.1781	0.847	0.5815	1.2215	0.5415	0.7084	0.7478	1.054	1.0256	0.6589
831	phenylalanylalanine	Peptide	Dipeptide	41374	LC/MS Pos Early	100003589	2909	237.123	5488196	3918-87-4			0.8487	0.6061	1.0638	1.1345	0.8246	0.4186	0.9882	0.7222	0.959	1.1406	1.6392	0.6773	1.2604	0.8287	1.6267	1.2273	1.7762	2.328	1.0756
836	phenylalanylglycine	Peptide	Dipeptide	41370	LC/MS Pos Early	100003588	2898	223.108	98207	721-90-4		HMDB28995	2.1098	0.7612	0.8157	1.7111	0.6042	0.8995	2.1881	1.1133	1.4851	1.231	0.9546	0.3693	1.2844	0.5609	0.6835	0.779	2.3665	1.3506	1.0079
1310	phosphate	Energy	Oxidative Phosphorylation	42109	LC/MS Pos Early	461	576	98.9842	1061	7664-38-2	C00009	HMDB01429	1.0103	0.9897	0.9722	0.9616	0.9162	0.7014	0.8376	0.9127	0.886	0.976	1.1127	1.1537	1.096	0.9877	1.1189	1.2303	1.1537	1.1663	1.0431
1972	phosphocholine	Lipid	Phospholipid Metabolism	34396	LC/MS Pos Early	267	700	184.073	1014	72556-74-2	C00588	HMDB01565	0.5657	1.0121	1.1851	1.0207	0.6537	0.4665	0.9008	0.6786	0.9523	1.0936	1.4342	1.6059	0.9682	0.8561	1.4987	2.0795	1.1422	1.3345	1.2387
1088	phosphoenolpyruvate (PEP)	Carbohydrate	Glycolysis, Gluconeogenesis, and Pyruvate Metabolism	597	LC/MS Neg	463	587.3	166.975	1005	10526-80-4	C00074	HMDB00263	0.9067	1.0849	1.3781	1.1116	1.0582	0.8375	0.9829	1.1823	0.9423	1.4532	1.2808	0.9345	0.9805	0.9711	1.5928	1.2537	1.3382	1.0171	1.2207
1977	phosphoethanolamine (PE)	Lipid	Phospholipid Metabolism	1600	LC/MS Neg	1026	638	140.012	1015	1071-23-4	C00346	HMDB00224	0.7818	0.8399	0.9668	1.0209	0.7797	0.7288	0.9976	0.8789	0.9348	0.9032	1.4785	1.0402	1.0779	0.8617	1.1853	1.1484	1.1179	1.276	1.0287
2693	phytosphingosine	Lipid	Sphingolipid Synthesis	1510	LC/MS Pos Late	469	1367	318.3	122121	554-62-1	C12144	HMDB04610	2.1027	1.2466	1.2906	2.1101	0.7932	1.8745	2.4216	1.0867	1.195	1.1123	0.7943	0.4968	0.6251	0.3893	0.7162	0.6688	0.7123	1.1803	0.6822
4175	piperidine	Xenobiotics	Food Component/Plant	38183	LC/MS Pos Early	100002398	2500	86.0964	8082	110-89-4	C01746	HMDB34301	1.2419	1.1764	1.4705	1.2319	1.2887	0.716	0.807	1.1153	1.1842	1.1653	1.3762	0.8949	0.8049	1.3981	0.9757	0.9469	0.3579	0.7103	0.3427
426	proline	Amino Acid	Urea cycle; Arginine and Proline Metabolism	1898	LC/MS Pos Early	480	1603	116.071	145742	147-85-3	C00148	HMDB00162	1.3997	0.9131	1.0256	1.4404	0.9948	0.8797	1.3999	1.1557	1.2574	1.0939	1.0457	0.9463	1.1371	0.8227	0.8981	0.9137	1.0605	1.0048	0.7711
443	prolylhydroxyproline	Amino Acid	Urea cycle; Arginine and Proline Metabolism	35127	LC/MS Pos Early	100001167	2128	229.118	11673055	18684-24-7		HMDB06695	1.5945	1.2427	1.3666	2.7495	1.0324	0.7606	1.9403	2.2301	2.4746	2.1945	0.8185	0.6986	0.8627	0.5163	0.5466	0.9926	0.915	0.696	0.6531
1595	propionylcarnitine (C3)	Lipid	Fatty Acid Metabolism (also BCAA Metabolism)	32452	LC/MS Pos Early	100001162	2590	218.139	107738	17298-37-2	C03017	HMDB00824	0.553	0.6295	0.6903	1.1972	0.4681	0.7216	1.2039	0.8183	1.3474	1.176	1.432	0.7054	0.8041	0.8766	2.2931	2.7595	1.8477	3.0137	1.7747
3833	pseudouridine	Nucleotide	Pyrimidine Metabolism, Uracil containing	33442	LC/MS Neg	821	1100	243.062	15047	1445-07-4	C02067	HMDB00767	1.1877	0.5936	1.0177	1.317	1.0016	0.6932	1.064	0.9863	1.0198	1.1024	0.9235	0.6325	1.2318	0.7509	0.8547	0.743	1.0817	1.0993	0.9101
3993	pterin	Cofactors and Vitamins	Pterin Metabolism	43023	LC/MS Pos Early	100004216	1805	164.057	73000	22363-60-4	C00715	HMDB00802	0.7683	1.0145	0.6669	0.9443	0.766	0.9855	1.1403	1.4789	1.0891	1.2288	0.7972	0.6645	0.8248	0.5247	2.5278	1.8672	2.1285	2.1733	2.5439
464	putrescine	Amino Acid	Polyamine Metabolism	1408	LC/MS Pos Early	49	3027	89.1073	1045	110-60-1	C00134	HMDB01414	1.4853	1.4254	2.2032	1.4633	0.8827	1.4215	2.1249	1.9766	2.935	2.5592	0.721	1.0207	0.7303	0.6079	0.6583	0.8651	0.6519	0.6188	0.5628
4043	pyridoxal phosphate	Cofactors and Vitamins	Vitamin B6 Metabolism	5331	LC/MS Pos Early	492	1367	248.032	1051	41468-25-1	C00018	HMDB01491	0.8725	1.0427	0.8733	0.8864	0.7076	0.8216	1.0501	0.8371	0.9515	0.8842	1.4673	1.2844	1.1909	0.9573	1.3249	1.5845	1.3101	1.2965	1.3456
4041	pyridoxamine	Cofactors and Vitamins	Vitamin B6 Metabolism	2150	LC/MS Pos Early	568	2975	169.097	1052	58052-48-5	C00534	HMDB01431	0.7044	0.4819	0.4819	0.5784	0.4819	0.5835	1.1492	0.9916	1.1067	0.6512	1.2721	0.4819	0.8131	0.4819	0.8452	0.4819	2.1985	1.0316	0.4934
4039	pyridoxine (Vitamin B6)	Cofactors and Vitamins	Vitamin B6 Metabolism	608	LC/MS Neg	936	1657	168.067	1054	58-56-0	C00314	HMDB02075	1.2656	1.0581	1.9531	2.4538	1.586	0.6062	0.9358	1.1073	1.3201	1.6843	0.4037	0.4037	0.521	0.5321	0.4037	0.4037	0.6923	0.4037	0.4037
4040	pyridoxine phosphate	Cofactors and Vitamins	Vitamin B6 Metabolism	57553	LC/MS Pos Early	494	1082	250.048	1055	447-05-2	C00627	HMDB01319	1.0579	1.1586	1.5889	3.7998	1.6046	0.7343	1.4184	1.2221	1.2423	1.1247	0.4768	0.3565	0.4244	0.2233	0.4157	1.0194	0.437	0.3581	0.3074
52	pyroglutamine*	Amino Acid	Glutamate Metabolism	46225	LC/MS Pos Early	100001540	1900	129.066	134508	2353-44-8			0.7061	0.6918	0.7365	1.0533	0.8263	0.616	0.8185	0.9165	0.7709	0.8483	1.7516	1.3573	1.5087	1.1255	1.5482	1.6625	1.6178	1.8062	1.5919
1089	pyruvate	Carbohydrate	Glycolysis, Gluconeogenesis, and Pyruvate Metabolism	48990	LC/MS Polar	823	1083	87.0088	1060	127-17-3	C00022	HMDB00243	0.7675	0.9262	1.3478	1.1443	0.8703	0.6668	0.7653	1.002	0.9602	1.2214	1.1273	1.0518	0.9726	0.8097	1.4076	1.4026	1.281	1.0842	1.2003
3906	quinolinate	Cofactors and Vitamins	Nicotinate and Nicotinamide Metabolism	1899	LC/MS Polar	182	3000	166.015	1066	89-00-9	C03722	HMDB00232	1.7185	1.4102	1.2048	1.4785	1.2555	0.7647	1.1975	1.4695	0.9627	1.1865	1.2131	0.5522	0.9574	0.5678	0.7741	0.7114	0.9392	0.5424	0.6393
4025	retinol (Vitamin A)	Cofactors and Vitamins	Vitamin A Metabolism	1806	LC/MS Pos Late	498	1636	269.226	445354	68-26-8	C00473	HMDB00305	1.2243	1.1219	1.982	1.9478	1.257	1.1718	1.9851	1.3045	1.8358	1.454	0.7739	0.4579	0.5127	0.3051	0.4635	0.5998	0.4616	0.3051	0.4677
1112	ribitol	Carbohydrate	Pentose Metabolism	15772	LC/MS Polar	100000406	1789.6	151.061	6912	488-81-3	C00474	HMDB00508	0.9579	0.439	1.2621	1.0421	0.5424	0.4982	1.103	0.8702	1.0698	1.5068	1.3306	0.933	0.8876	0.6602	1.4465	1.504	1.4065	1.5421	0.8503
1113	ribonate	Carbohydrate	Pentose Metabolism	27731	LC/MS Polar	100001007	2425	165.041	5460677	1255190	C01685	HMDB00867	0.8909	0.8953	1.0329	1.0463	0.7688	0.5976	1.0078	0.8288	0.9922	0.877	1.6007	1.2101	1.1568	0.6719	1.4952	1.1428	1.0125	1.7106	0.9905
1137	ribulonate/xylulonate/lyxonate*	Carbohydrate	Pentose Metabolism	61858	LC/MS Polar	100019968	2350	165.041					0.9701	0.8895	0.9062	0.8314	0.8902	0.5764	0.6565	0.6901	0.7113	0.8694	1.2094	1.3891	1.2363	1.2561	1.149	1.3507	1.0299	1.1098	1.2724
507	S-(1,2-dicarboxyethyl)glutathione	Amino Acid	Glutathione Metabolism	63009	LC/MS Neg	100020967	543	422.087	9802383	1115-52-2			0.6101	0.7912	1.3332	1.5187	0.8709	0.6767	1.4044	1.4605	1.7158	1.5722	1.2407	0.8691	0.7944	0.4205	1.2886	0.9509	1.2181	1.4235	1.0928
60	S-1-pyrroline-5-carboxylate	Amino Acid	Glutamate Metabolism	42370	LC/MS Pos Early	35	1528	114.055	1196	2906-39-0	C04322	HMDB01301	1.0988	1.2381	2.2595	1.839	0.8866	0.5479	1.4274	1.0017	2.0342	1.213	0.9079	1.1887	0.5849	0.9541	0.5862	0.5507	0.5479	0.5479	0.9138
382	S-adenosylhomocysteine (SAH)	Amino Acid	Methionine, Cysteine, SAM and Taurine Metabolism	42382	LC/MS Neg	197	1832.4	383.114	439155	979-92-0	C00021	HMDB00939	0.6431	0.826	1.1414	1.1778	0.9781	0.6132	1.0791	0.8156	0.8875	0.8837	1.2704	1.0966	1.0478	0.7511	1.6787	1.5537	1.2329	1.5242	1.1472
381	S-adenosylmethionine (SAM)	Amino Acid	Methionine, Cysteine, SAM and Taurine Metabolism	15915	LC/MS Pos Early	1263	3002	399.144	34756	24346-00-7;86867-01-8;86867-0108	C00019	HMDB01185	1.0577	0.8845	1.2168	1.5164	0.9524	0.8023	1.4751	1.0588	1.2436	1.0947	1.0884	0.8332	0.926	0.5911	1.1043	0.9922	1.0564	1.075	0.7994
1107	sedoheptulose-7-phosphate	Carbohydrate	Pentose Phosphate Pathway	35649	LC/MS Neg	100001628	599.6	289.033	616	2646-35-7	C05382	HMDB01068	0.9964	1.0794	1.2833	1.0854	1.0154	1.154	1.3485	1.4034	1.5828	1.3697	0.796	0.5006	0.9236	0.8298	1.1783	0.6868	0.9169	1.4612	0.9681
9	serine	Amino Acid	Glycine, Serine and Threonine Metabolism	1648	LC/MS Pos Early	503	1239	106.05	5951	56-45-1	C00065	HMDB00187	1.5693	0.6466	0.9529	1.458	0.8908	0.8795	1.2493	1.1737	1.2977	1.1403	1.1334	0.8971	1.1097	0.7033	0.8097	0.9031	1.0507	0.9433	0.7116
259	serotonin	Amino Acid	Tryptophan Metabolism	2342	LC/MS Pos Early	504	2550	177.102	5202	153-98-0	C00780	HMDB00259	0.8896	0.7166	1.2884	1.1667	0.7871	0.706	1.2502	1.0021	1.2615	1.2251	0.9356	0.5275	0.7796	0.5588	2.923	1.6029	1.6805	2.1566	1.386
495	S-lactoylglutathione	Amino Acid	Glutathione Metabolism	15731	LC/MS Neg	1343	1248	378.098	440018	54398-03-7	C03451	HMDB01066	1.6771	1.5893	1.3271	1.5326	1.121	0.772	1.7916	1.9337	1.4828	2.256	0.9888	0.4065	0.5712	0.5222	0.8846	0.4896	0.936	0.6737	0.7587
494	S-methylglutathione	Amino Acid	Glutathione Metabolism	33944	LC/MS Neg	100001259	1075	320.092	3605667	2922-56-7	C11347		0.5368	0.9739	1.1183	0.9817	0.8497	0.6181	1.0004	0.7995	0.7705	0.7961	1.3068	1.1397	1.1146	0.6869	2.1452	1.9369	1.2693	1.7426	1.29
506	S-nitrosoglutathione (GSNO)	Amino Acid	Glutathione Metabolism	47127	LC/MS Pos Early	100004662	2460	337.081	3514	57564-91-7		HMDB04645	1.1647	1.1787	0.7413	0.9133	0.1397	1.1317	0.973	0.7079	0.1397	1.0673	0.1397	0.1397	0.1397	0.1397	0.1397	0.1397	0.1397	0.1397	0.1397
470	spermidine	Amino Acid	Polyamine Metabolism	485	LC/MS Pos Early	50	3355	146.165	1102	124-20-9	C00315	HMDB01257	0.9906	0.8322	1.1702	0.6385	0.7014	0.373	0.6796	0.6541	0.7934	1.2449	1.2199	2.5133	1.0646	0.9282	1.7409	2.1789	0.8872	1.0607	1.1382
477	spermine	Amino Acid	Polyamine Metabolism	603	LC/MS Pos Late	507	758	203.223	1103	71-44-3	C00750	HMDB01256	0.7326	0.9612	1.1997	0.7969	0.7179	0.3658	0.7168	0.5908	0.7499	1.1537	1.7101	2.0359	1.0388	0.8009	2.3066	2.3409	1.2669	1.3053	1.3626
2692	sphingadienine	Lipid	Sphingolipid Synthesis	57426	LC/MS Pos Late	100015643	1350	298.274	6449795	25696-03-1			1.644	1.3038	1.2213	1.9333	0.9937	1.2474	2.0419	0.95	1.0472	0.9862	1.0745	0.7539	0.849	0.7459	0.7298	1.2032	0.8212	0.8555	0.713
2690	sphinganine	Lipid	Sphingolipid Synthesis	17769	LC/MS Pos Late	313	1413	302.305	3126	3102-56-5	C00836	HMDB00269	2.0586	1.6995	1.2385	1.5341	1.2289	1.4104	1.6092	0.9344	0.9231	0.9853	0.8458	0.7806	0.8407	0.6956	0.7542	0.8702	0.7843	0.7153	0.8453
2794	sphingomyelin (d17:1/14:0, d16:1/15:0)*	Lipid	Sphingomyelins	62152	LC/MS Pos Late	100020276	1950	661.528					0.8143	0.9488	1.0245	1.0487	0.5335	0.7374	1.4171	0.9935	1.2265	1.3619	1.4222	0.7863	0.6879	0.6265	1.2031	1.1404	1.1142	1.3349	0.8283
2797	sphingomyelin (d17:1/16:0, d18:1/15:0, d16:1/17:0)*	Lipid	Sphingomyelins	52433	LC/MS Pos Late	100006314	2082	689.559		121999-58-4			0.9698	1.0054	1.1359	1.0785	0.9664	0.8259	1.118	0.9728	1.0749	1.1933	1.217	0.7698	0.9507	0.8962	1.2565	0.9883	1.0611	1.295	1.0847
2798	sphingomyelin (d17:2/16:0, d18:2/15:0)*	Lipid	Sphingomyelins	57483	LC/MS Pos Late	100015793	1837	687.544					0.7813	1.1336	1.6053	1.0509	0.9679	0.7309	1.1371	0.8769	1.341	1.2806	1.3705	1.0603	0.6464	0.7528	1.0541	1.2054	0.6542	1.4119	0.8141
2783	sphingomyelin (d18:0/18:0, d19:0/17:0)*	Lipid	Dihydrosphingomyelins	57473	LC/MS Pos Late	100009027	2362	733.622				HMDB12087	1.0122	1.2982	1.009	1.097	1.5919	1.2307	1.0882	1.6641	1.1799	1.3256	0.8772	0.7078	0.8761	0.6654	0.7671	0.5587	0.8112	0.7002	0.752
2795	sphingomyelin (d18:1/14:0, d16:1/16:0)*	Lipid	Sphingomyelins	42463	LC/MS Pos Late	100004328	1998	675.544	11433862			HMDB12097	0.9353	1.0336	1.2174	1.2249	0.899	0.7746	1.3384	0.942	1.1259	1.2789	1.2286	0.7811	0.9273	0.7533	1.3317	1.0746	1.0392	1.3752	1.0327
2800	sphingomyelin (d18:1/17:0, d17:1/18:0, d19:1/16:0)	Lipid	Sphingomyelins	52615	LC/MS Pos Late	100008920	2312	717.591		121999-64-2			1.0155	0.8941	1.2561	1.0054	1.0601	0.8648	1.0135	1.068	1.2459	1.3514	1.247	0.6816	0.8481	0.8686	1.1241	0.6675	0.8602	1.0445	0.7682
2802	sphingomyelin (d18:1/19:0, d19:1/18:0)*	Lipid	Sphingomyelins	57475	LC/MS Pos Late	100015787	2330	745.622					0.9587	1.1129	1.449	0.9648	1.2045	1.1932	1.26	1.5083	1.4916	1.7703	1.1438	0.5416	0.7518	0.71	0.8389	0.3774	0.6132	0.7998	0.626
2803	sphingomyelin (d18:1/20:0, d16:1/22:0)*	Lipid	Sphingomyelins	48490	LC/MS Pos Late	100006290	2685	759.638				HMDB12102	0.995	1.0446	1.2064	1.0271	1.0426	1.2601	1.2205	1.3009	1.2966	1.4215	1.074	0.6186	0.772	0.6454	0.8618	0.5182	0.6331	0.7823	0.5739
2804	sphingomyelin (d18:1/20:1, d18:2/20:0)*	Lipid	Sphingomyelins	48491	LC/MS Pos Late	100006292	2383	757.622		222403-67-0			1.0433	1.1604	0.9995	1.086	1.153	1.1287	1.1614	1.2326	1.2239	1.3198	1.0177	0.6212	0.7895	0.7418	0.9394	0.7547	0.768	0.9023	0.7657
2806	sphingomyelin (d18:1/21:0, d17:1/22:0, d16:1/23:0)*	Lipid	Sphingomyelins	52495	LC/MS Pos Late	100009025	2793	773.653					0.9959	0.8599	1.1976	0.9246	1.1267	1.4194	1.1689	1.2948	1.2983	1.7206	1.0218	0.7233	0.8915	0.6334	1.0041	0.4887	0.7131	0.9676	0.5622
2808	sphingomyelin (d18:1/22:1, d18:2/22:0, d16:1/24:1)*	Lipid	Sphingomyelins	48493	LC/MS Pos Late	100006295	2666	785.653				HMDB12104	0.9284	1.0748	1.1167	1.3163	1.0962	1.0937	1.2818	1.282	1.1137	1.3641	1.1458	0.5421	0.7298	0.5862	0.8025	0.5272	0.6386	0.7564	0.5607
2809	sphingomyelin (d18:1/22:2, d18:2/22:1, d16:1/24:2)*	Lipid	Sphingomyelins	57477	LC/MS Pos Late	100006296	2209	783.638					1.1166	1.1176	1.2069	0.8441	0.9988	1.1024	1.3583	1.2377	1.2729	1.4055	1.0097	0.6607	0.7403	0.7191	0.9815	0.4905	0.7845	0.7734	0.8026
2811	sphingomyelin (d18:1/24:1, d18:2/24:0)*	Lipid	Sphingomyelins	47153	LC/MS Pos Late	100005986	3033	813.684		94359-13-4		HMDB12107	0.917	1.0483	0.9353	1.2071	1.1046	1.3377	1.0652	1.1985	1.0052	1.12	1.0579	0.6494	0.8991	0.615	0.9165	0.7206	0.757	0.9185	0.6227
2796	sphingomyelin (d18:2/14:0, d18:1/14:1)*	Lipid	Sphingomyelins	47154	LC/MS Pos Late	100005985	1860	673.528					0.9571	1.2656	1.4183	1.4784	0.871	0.8954	1.3894	1.0396	1.5114	1.2721	1.0315	0.7088	0.8665	0.5864	1.0981	0.9725	0.9395	1.1216	0.8649
2799	sphingomyelin (d18:2/16:0, d18:1/16:1)*	Lipid	Sphingomyelins	42459	LC/MS Pos Late	100004329	2002	701.559					0.8904	0.9771	1.1739	1.2008	0.8658	0.8095	1.2676	1.0163	1.0929	1.2137	1.1705	0.8052	0.9649	0.8163	1.2994	1.0834	1.1032	1.3309	1.0833
2807	sphingomyelin (d18:2/21:0, d16:2/23:0)*	Lipid	Sphingomyelins	57480	LC/MS Pos Late	100015790	2330	771.638					0.9704	0.9481	1.2556	1.1153	1.0942	1.0535	1.6148	1.5719	1.6687	1.4895	1.4385	0.3329	0.9397	0.4326	0.3329	0.3329	0.3329	0.9646	0.7414
2810	sphingomyelin (d18:2/23:0, d18:1/23:1, d17:1/24:1)*	Lipid	Sphingomyelins	52435	LC/MS Pos Late	100008956	2845	799.669					0.9186	1.0508	1.0539	1.1383	1.1256	1.1932	1.151	1.2234	1.0638	1.3207	1.2172	0.6153	0.8403	0.607	0.9472	0.6685	0.6928	0.9204	0.6133
2792	sphingomyelin (d18:2/23:1)*	Lipid	Sphingomyelins	57482	LC/MS Pos Late	100015791	2315	797.653					0.9818	0.983	1.19	1.3663	1.2379	1.1069	1.2981	1.3163	1.2652	1.4805	1.2277	0.497	0.7524	0.6534	1.0561	0.4419	0.7185	0.867	0.6382
2812	sphingomyelin (d18:2/24:1, d18:1/24:2)*	Lipid	Sphingomyelins	52437	LC/MS Pos Late	100008957	2635	811.669					0.9993	1.0426	1.2761	1.0587	1.0075	1.2307	1.1969	1.2072	1.2856	1.5574	1.1841	0.5403	0.748	0.6652	0.988	0.4655	0.6407	0.7865	0.6235
2793	sphingomyelin (d18:2/24:2)*	Lipid	Sphingomyelins	57479	LC/MS Pos Late	100015789	2215	809.653					0.7868	0.7371	2.1375	0.8402	0.7667	1.1752	0.6865	1.3251	1.3458	1.6185	1.033	0.2468	0.5575	0.9933	0.2468	0.6731	0.9707	1.3864	1.0013
2841	sphingosine	Lipid	Sphingosines	17747	LC/MS Pos Late	297	1393	300.29	5353955	123-78-4	C00319	HMDB00252	1.5826	1.3543	1.0519	1.3773	0.9176	1.1371	1.3138	0.7722	0.7693	0.8346	1.2581	0.8794	0.9852	0.7943	0.9265	1.2335	0.8184	1.0205	0.8745
2843	sphingosine 1-phosphate	Lipid	Sphingosines	34445	LC/MS Pos Late	100000626	1375	380.256	5283560	26993-30-6	C06124	HMDB00277	0.9723	1.0426	0.9699	1.3225	0.7426	1.2825	0.7607	0.987	0.6143	0.7076	1.3658	1.0424	0.8479	0.4013	1.4685	1.2977	1.1556	1.1133	0.9674
4532	stachydrine	Xenobiotics	Food Component/Plant	34384	LC/MS Pos Early	100001296	1440	144.102	115244	4136-37-2	C10172	HMDB04827	0.9494	1.0506	0.6458	1.1016	0.6769	0.5986	0.8918	0.8713	0.7086	0.6212	1.6494	1.1587	1.2327	0.9267	1.5189	1.6955	1.4151	1.809	1.4252
1906	stearoyl ethanolamide	Lipid	Endocannabinoid	38625	LC/MS Pos Late	100002254	1787	328.321	27902	111-57-9		HMDB13078	1.1194	1.2579	0.9923	1.036	1.0287	1.0574	1.2861	0.9946	0.9993	0.8812	0.9703	1.0018	0.8857	0.8876	0.978	1.0298	1.0007	1.0254	0.9117
2787	stearoyl sphingomyelin (d18:1/18:0)	Lipid	Sphingomyelins	19503	LC/MS Pos Late	1538	2400	731.606	6453725	85187-10-6;85187-10-6	C00550	HMDB01348	1.08	1.1365	1.1734	0.9989	1.1017	1.16	1.2132	1.2223	1.1566	1.3316	1.0203	0.7107	0.8791	0.784	0.885	0.5981	0.7988	0.8355	0.7277
2632	stearoyl-arachidonoyl-glycerol (18:0/20:4) [2]*	Lipid	Diacylglycerol	57449	LC/MS Pos Late	100010950	3522	662.572					0.7743	0.8465	1	1.2203	0.9105	1.3793	1.4585	1.4023	2.1695	2.1634	0.4715	0.1013	0.3486	0.1013	0.2821	0.1013	0.213	0.1873	0.1013
1650	stearoylcarnitine (C18)	Lipid	Fatty Acid Metabolism (Acyl Carnitine, Long Chain Saturated)	34409	LC/MS Pos Late	100001391	1485	428.373	6426855	18822-91-8		HMDB00848	1.0398	1.0124	1.3196	1.27	0.9876	0.5399	0.7563	0.8887	0.8741	0.9597	1.4558	1.4352	1.1018	0.6982	0.9771	1.4987	0.8333	1.1629	0.7382
1292	succinate	Energy	TCA Cycle	1437	LC/MS Polar	252	3149	117.019	1110	110-15-6	C00042	HMDB00254	1.153	0.6646	0.9527	1.748	0.974	0.721	1.2608	1.1645	1.5742	1.6055	0.6954	0.5182	0.9813	0.4923	1.3926	1.0804	1.5007	1.6779	1.085
406	taurine	Amino Acid	Methionine, Cysteine, SAM and Taurine Metabolism	2125	LC/MS Neg	512	690	124.007	1123	107-35-7	C00245	HMDB00251	0.8691	1.1119	1.4283	1.4767	0.882	0.9253	1.5752	1.2434	1.5056	1.3006	1.5	0.7735	0.8445	0.5655	0.989	0.7024	0.9096	1.016	0.78
4017	thiamin (Vitamin B1)	Cofactors and Vitamins	Thiamine Metabolism	5341	LC/MS Pos Early	873	3050	265.112	1130	59-43-8	C00378	HMDB00235	1.1251	0.9702	1.26	1.7283	1.1068	0.6426	1.0309	0.9281	0.9391	0.9313	1.4437	1.1272	1.3116	0.8816	0.8564	1.0892	0.9605	1.1197	0.8031
4019	thiamin diphosphate	Cofactors and Vitamins	Thiamine Metabolism	35670	LC/MS Neg	522	1195.1	423.03	1132	154-87-0	C00068	HMDB01372	0.6946	0.865	1.0939	1.2884	0.9193	0.5936	0.8186	1.0175	1.1853	1.118	1.5506	1.2141	1.0592	0.8044	1.1287	1.2492	1.0099	1.3106	0.8988
5347	thioproline	Xenobiotics	Chemical	53231	LC/MS Pos Early	100009232	1250	134.027	93176	34592-47-4			1.1702	0.7902	0.9365	1.1006	0.8169	0.7028	0.8299	0.8408	1.0763	0.8426	1.3391	0.811	0.9976	0.797	1.4178	0.8833	1.3042	1.5597	1.0831
3954	threonate	Cofactors and Vitamins	Ascorbate and Aldarate Metabolism	27738	LC/MS Polar	100001022	2384	135.03	151152	70753-61-6	C01620	HMDB00943	0.7179	0.9748	1.7608	1.8494	1.205	0.9629	1.5035	1.4176	1.5216	1.3374	0.9082	1.5912	0.6433	0.5312	0.9745	2.0228	1.0708	0.8727	1.9
16	threonine	Amino Acid	Glycine, Serine and Threonine Metabolism	1284	LC/MS Pos Early	564	1514	120.066	6288	72-19-5	C00188	HMDB00167	1.5057	0.603	1.0058	1.4799	0.9533	0.7322	1.0852	1.1352	1.2251	1.0727	1.0542	0.8472	1.2533	0.7989	0.9942	0.9382	1.2777	1.1112	0.7449
894	threonylphenylalanine	Peptide	Dipeptide	31530	LC/MS Neg	100001125	2322	265.119	4099799	16875-27-7		HMDB29068	0.7804	0.7298	0.7298	1.4825	0.7298	0.9706	1.9764	0.7298	1.0294	0.7298	0.7298	0.7298	0.7486	0.7298	0.7298	0.7298	2.0542	0.805	0.7298
3883	thymidine	Nucleotide	Pyrimidine Metabolism, Thymine containing	2183	LC/MS Neg	872	1963.7	241.083	5789	50-89-5	C00214	HMDB00273	1.1913	0.4798	0.4267	0.7228	0.4267	0.595	0.4267	0.4308	0.4267	0.4267	1.4874	1.0718	1.3093	0.532	0.4267	0.9972	0.9821	1.3839	0.5707
342	tiglyl carnitine (C5)	Amino Acid	Leucine, Isoleucine and Valine Metabolism	35428	LC/MS Pos Early	100001597	2962	244.154	22833596	64191-86-2		HMDB02366	0.7704	0.9356	1.0606	1.5555	1.1532	0.537	1.2486	1	1.1752	0.8834	1.5177	1.1556	1.0073	0.7955	0.9382	1.0254	0.9872	1.0231	0.782
3879	TMP	Nucleotide	Pyrimidine Metabolism, Thymine containing	12023	LC/MS Neg	1248	883	321.049	9700	33430-62-5	C00364	HMDB01227	0.3294	0.3287	0.668	0.7879	0.3287	0.3287	0.3287	0.3287	0.3287	0.3287	1.4703	1.204	1.0269	0.6049	0.996	1.6298	1.8815	1.2864	0.8127
2789	tricosanoyl sphingomyelin (d18:1/23:0)*	Lipid	Sphingomyelins	52436	LC/MS Pos Late	100008955	3200	801.684				HMDB12105	0.7921	0.8748	0.8928	0.883	0.8572	1.29	0.9186	1.0956	1.1399	1.3158	1.0769	0.9975	1.2863	0.7881	1.2917	0.9067	0.916	1.3188	0.7212
3927	trigonelline (N'-methylnicotinate)	Cofactors and Vitamins	Nicotinate and Nicotinamide Metabolism	32401	LC/MS Pos Early	100001092	1388	138.055	5570	535-83-1	C01004	HMDB00875	0.7614	0.6547	0.9981	1.0756	0.6931	0.6341	0.9164	0.8192	0.8859	1.0111	1.6464	1.116	0.9408	0.595	1.1348	1.0138	1.2216	1.209	1.0019
229	tryptophan	Amino Acid	Tryptophan Metabolism	54	LC/MS Pos Early	565	2986	205.097	6305	73-22-3	C00078	HMDB00929	1.9315	0.6901	1.1188	1.7465	0.9442	0.7871	1.2673	1.0393	1.3578	1.165	0.972	0.6311	1.1626	0.5431	0.7419	0.7664	1.028	1.1121	0.6619
152	tyrosine	Amino Acid	Tyrosine Metabolism	1299	LC/MS Pos Early	815	2430	182.081	6057	60-18-4	C00082	HMDB00158	1.9887	0.6937	1.2187	1.5152	1.011	0.6706	1.1385	0.9048	1.217	1.1161	1.0577	0.6785	1.3495	0.6548	0.758	0.853	1.0717	1.0814	0.6027
921	tyrosylglycine	Peptide	Dipeptide	41375	LC/MS Neg	100003598	1635	237.088	259323	673-05-5		HMDB29105	1.0241	0.6506	0.6613	1.2016	0.6506	0.8142	1.1339	0.6506	1	0.7937	0.6506	0.6506	0.6506	0.6506	0.6506	0.6506	0.6506	0.6715	0.6506
1230	UDP-galactose	Carbohydrate	Nucleotide Sugar	15860	LC/MS Polar	100000298	4000	565.048	18068	2956-16-3;91183-98-1;137868-52-1	C00052	HMDB00302	0.9945	0.9103	1.0723	1.3942	0.8371	0.9122	1.6657	1.0469	1.4257	1.2959	0.9943	0.6696	0.8928	0.7849	1.1231	0.9353	1.1494	1.3504	0.9496
1226	UDP-glucose	Carbohydrate	Nucleotide Sugar	32344	LC/MS Polar	1096	3950	565.048	8629	117756-22-6	C00029	HMDB00286	0.5541	0.949	1.1849	1.3124	0.8843	0.9282	1.5223	1.1516	1.4529	1.4655	0.9985	0.7318	0.6844	0.6334	1.3056	1.1641	0.9345	1.3095	1.1482
1231	UDP-glucuronate	Carbohydrate	Nucleotide Sugar	2763	LC/MS Neg	1097	588	579.027	17473	28053-08-9;63700-19-6	C00167	HMDB00935	0.7036	0.9855	1.2429	1.0145	0.6666	0.7405	1.2922	1.2645	1.3351	1.5596	1.0488	0.9823	0.6356	0.6492	1.4026	1.4823	1.1988	1.3461	0.9674
1238	UDP-N-acetylglucosamine/galactosamine	Carbohydrate	Nucleotide Sugar	46148	LC/MS Polar	100002957	3665	606.074					0.7247	1.0568	1.137	1.6143	0.858	0.9329	1.4427	1.0378	1.3307	0.9629	1.2868	0.9121	1.0117	0.8435	0.5716	0.9932	0.8652	1.6649	0.866
3826	UMP	Nucleotide	Pyrimidine Metabolism, Uracil containing	2856	LC/MS Neg	869	627	323.029	6030	3387-36-8	C00105	HMDB00288	0.9897	0.5647	0.8499	1.4484	0.9042	0.5049	0.7803	0.7623	0.9567	0.5665	1.5284	0.9064	1.4898	0.709	1.2493	1.275	2.1837	2.1413	1.2408
3832	uracil	Nucleotide	Pyrimidine Metabolism, Uracil containing	605	LC/MS Pos Early	825	827	113.035	1174	66-22-8	C00106	HMDB00300	0.5339	0.5339	0.5339	0.9326	0.5339	0.5339	0.5339	0.5339	0.8259	0.5339	0.9797	0.5339	1.1778	0.5339	0.8499	7.0231	0.8984	2.7948	1.2848
3747	urate	Nucleotide	Purine Metabolism, (Hypo)Xanthine/Inosine containing	1604	LC/MS Pos Early	1134	776	169.036	1175	69-93-2;120K5305	C00366	HMDB00289	0.839	0.2448	0.5576	1.9226	1.1291	0.1987	0.4769	0.7903	0.8247	0.6807	1.9344	0.7866	2.4291	0.6274	1.1621	1.7021	2.3574	4.2463	1.1765
3831	uridine	Nucleotide	Pyrimidine Metabolism, Uracil containing	606	LC/MS Neg	535	1457.6	243.062	6029	58-96-8	C00299	HMDB00296	1.2145	0.2418	0.299	1.7432	0.8897	0.3523	0.4972	0.3639	0.5598	0.3581	1.7921	0.9097	3.3438	0.7922	1.5454	1.7218	4.4149	5.9079	1.612
3825	uridine 5'-diphosphate (UDP)	Nucleotide	Pyrimidine Metabolism, Uracil containing	5345	LC/MS Neg	870	599.5	402.995	6031	21931-53-3	C00015	HMDB00295	0.8459	0.9334	0.921	1.1722	0.7753	0.7672	1.1574	0.9375	1.1305	0.9892	1.2946	0.952	1.0224	0.7463	1.3974	1.2311	1.2664	1.3915	1.1652
3824	uridine 5'-triphosphate (UTP)	Nucleotide	Pyrimidine Metabolism, Uracil containing	33448	LC/MS Neg	871	572	482.961	6133	19817-92-6	C00075	HMDB00285	0.8919	1.0634	0.9987	1.1827	0.8305	0.9053	1.3225	1.0288	1.2209	1.0789	1.1956	0.9317	0.9356	0.7926	1.3646	1.0844	1.0817	1.1446	1.1807
354	valine	Amino Acid	Leucine, Isoleucine and Valine Metabolism	1649	LC/MS Pos Early	566	2479	118.086	6287	72-18-4	C00183	HMDB00883	2.1092	0.6704	1.1333	1.7714	1.026	0.7361	1.2779	0.974	1.3554	1.15	0.9159	0.675	1.3581	0.6151	0.7749	0.5933	1.1707	1.2078	0.731
942	valylleucine	Peptide	Dipeptide	39994	LC/MS Pos Early	100003210	3138	231.17	352039	22906-55-4		HMDB29131	1.0086	0.3976	1.5647	1.8728	0.6053	0.9291	1.6705	0.9955	1.2737	1.4892	0.9798	0.403	0.5162	0.3976	0.3976	0.3976	1.1662	0.9148	0.3976
3739	xanthine	Nucleotide	Purine Metabolism, (Hypo)Xanthine/Inosine containing	3147	LC/MS Polar	1004	2023	151.026	1188	69-89-6	C00385	HMDB00292	1.0326	0.4501	1.048	1.5544	0.9674	0.4228	0.5576	0.5957	1.0833	1.0409	1.8402	0.6577	1.4126	0.4687	0.8862	1.6414	1.3825	2.4129	0.6497
3740	xanthosine 5'-monophosphate (xmp)	Nucleotide	Purine Metabolism, (Hypo)Xanthine/Inosine containing	12024	LC/MS Neg	1251	580	363.035	73323	25899-70-1	C00655	HMDB01554	0.4414	0.3019	0.2383	0.3489	0.2782	0.3867	0.3457	0.2383	0.2383	0.3152	1.2781	1.0711	1.6695	0.8508	2.0149	4.2787	0.9434	3.5213	0.9875

## Sheet: WASH-Statistics_Report
	Washington University School of Medicine WASH-05-18VW Metabolomic Profiling of Macrophages Infected with M. Tuberculosis Macrophages infected with M. tuberculosis
	Heat map of statistically significant biochemicals profiled in this study.
																			Statistical Values
																			ANOVA Contrasts								ANOVA Effects
											Fold of Change								TB Ctrl				24H 3H				Infection Effect		Timepoint Effect		Infection Timepoint Interaction
			Blue shaded cells indicate significant (p≤0.05) ANOVA effect.; light blue shaded cells indicate 0.05<p<0.10								TB		24H		ANOVA Effects
											Ctrl		3H		Infection Effect	Timepoint Effect	Infection Timepoint Interaction						Control		TB																		% Filled Values
													Control	TB					3H		24 H													CTRL 24H	CTRL 3H	CTRL	24H	3H	TB 24H	TB 3H	TB		CTRL 24H	CTRL 3H	TB 24H	TB 3H		Super Pathway	Sub Pathway
	Pathway Sort Order	Super Pathway	Sub Pathway	Biochemical Name	Platform	Comp ID	KEGG	HMDB	PUBCHEM	X	3H	24H	None	None				X	p-value	q-value	p-value	q-value	p-value	q-value	p-value	q-value	p-value	q-value	p-value	q-value	p-value	q-value	X									X					X
	1	Amino Acid	Glycine, Serine and Threonine Metabolism	glycine	LC/MS pos early	58	C00037	HMDB0000123	750		1.04	1	1.42	1.36					0.7707	0.9504	0.9353	0.8394	0.0112	0.0184	0.012	0.0092	0.7956	0.7597	0.001	0.001	0.8878	0.7473		1.2854	0.9035	1.0732	1.282	0.9217	1.2792	0.9398	1.1095		100	100	100	100		Amino Acid	Glycine, Serine and Threonine Metabolism
	2			N-acetylglycine	LC/MS pos early	27710		HMDB0000532	10972		1.42	1.1	1.47	1.14					0.0468	0.4188	0.6306	0.7626	0.0361	0.0435	0.4384	0.1687	0.0851	0.3478	0.0422	0.0222	0.2767	0.5381		1.1486	0.7801	0.9439	1.2116	0.9444	1.262	1.1086	1.1853		100	100	100	100		Amino Acid	Glycine, Serine and Threonine Metabolism
	6			dimethylglycine	LC/MS pos early	5086	C03626	HMDB0000092	673		1.13	1.13	1.2	1.21					0.333	0.8694	0.2911	0.5371	0.1953	0.1385	0.1309	0.0648	0.1589	0.4535	0.0548	0.0273	0.9139	0.7583		1.1417	0.9481	1.0342	1.2243	1.0078	1.2905	1.0675	1.179		100	100	100	100		Amino Acid	Glycine, Serine and Threonine Metabolism
	7			betaine	LC/MS pos early	3141	C00719	HMDB0000043	247		0.83	1.38	1.74	2.89					0.1512	0.6883	0.0156	0.148	0.0004	0.0019	1.4235e-07	4.4107e-06	0.3587	0.5544	8.0953e-08	8.3967e-07	0.0086	0.2601		1.43	0.8234	1.093	1.7327	0.7529	1.9749	0.6825	1.3287		100	100	100	100		Amino Acid	Glycine, Serine and Threonine Metabolism
	10			serine	LC/MS pos early	1648	C00065	HMDB0000187	5951		1.04	0.92	0.87	0.77					0.5911	0.9473	0.6512	0.7695	0.5323	0.2671	0.1067	0.0555	0.9679	0.8028	0.1213	0.053	0.4872	0.6522		0.9609	1.1035	1.0401	0.918	1.1258	0.8837	1.1481	1.0159		100	100	100	100		Amino Acid	Glycine, Serine and Threonine Metabolism
	11			N-acetylserine	LC/MS pos early	37076		HMDB0002931	65249		1.04	0.89	1.95	1.67					0.6373	0.9504	0.2552	0.5098	1.8919e-06	7.6192e-05	1.6464e-05	6.6021e-05	0.6034	0.6888	7.2338e-08	8.3967e-07	0.2522	0.5381		1.3815	0.7089	1.0078	1.3004	0.7247	1.2356	0.7405	0.9881		100	100	100	100		Amino Acid	Glycine, Serine and Threonine Metabolism
	17			threonine	LC/MS pos early	1284	C00188	HMDB0000167	6288		0.95	1.03	0.89	0.96					0.9209	0.9505	0.8872	0.8288	0.6594	0.3082	0.8266	0.2613	0.972	0.8028	0.6381	0.2028	0.864	0.7388		0.9884	1.1095	1.0557	1.0022	1.0798	1.0133	1.0501	1.0317		100	100	100	100		Amino Acid	Glycine, Serine and Threonine Metabolism
	18			N-acetylthreonine	LC/MS neg	33939		HMDB0062557	152204		1.09	1.05	1.41	1.36					0.616	0.9504	0.6899	0.7696	0.1434	0.1146	0.1403	0.0683	0.5272	0.6615	0.0446	0.0233	0.9566	0.7611		1.169	0.8293	0.9803	1.2003	0.8657	1.2253	0.9021	1.0637		100	100	100	100		Amino Acid	Glycine, Serine and Threonine Metabolism
	29		Alanine and Aspartate Metabolism	alanine	LC/MS pos early	1126	C00041	HMDB0000161	5950		0.95	1.04	1	1.1					0.7149	0.9504	0.6974	0.7696	0.9616	0.3901	0.4115	0.1612	0.9741	0.8028	0.5477	0.1803	0.5946	0.6803		1.044	1.0416	1.0427	1.0673	1.0142	1.086	0.9868	1.0364		100	100	100	100		Amino Acid	Alanine and Aspartate Metabolism
	31			N-acetylalanine	LC/MS polar	1585	C02847	HMDB0000766	88064		1.2	1.12	1.61	1.49					0.2166	0.7655	0.3652	0.5904	0.0059	0.0121	0.0073	0.0062	0.1386	0.4391	0.0005	0.0006	0.84	0.737		1.1655	0.7247	0.9207	1.2432	0.799	1.3054	0.8732	1.0893		100	100	100	100		Amino Acid	Alanine and Aspartate Metabolism
	36			aspartate	LC/MS pos early	443	C00049	HMDB0000191	5960		0.83	0.98	1.42	1.68					0.3792	0.8694	0.9241	0.8381	0.0548	0.0597	0.0087	0.0071	0.4994	0.6438	0.0027	0.0022	0.5897	0.6779		1.2678	0.8949	1.0607	1.255	0.8171	1.2448	0.7392	0.992		100	100	100	100		Amino Acid	Alanine and Aspartate Metabolism
	37			N-acetylaspartate (NAA)	LC/MS polar	22185	C01042	HMDB0000812	65065		1.03	0.67	1.28	0.83					0.7877	0.9504	0.0201	0.176	0.1362	0.112	0.1938	0.0868	0.1092	0.4016	0.8347	0.252	0.0552	0.4251		1.3633	1.067	1.1987	1.1113	1.0826	0.9096	1.0982	1.0039		100	100	100	100		Amino Acid	Alanine and Aspartate Metabolism
	40			asparagine	LC/MS pos early	512	C00152	HMDB0000168	6267		0.98	0.93	1.13	1.07					0.811	0.9504	0.751	0.7857	0.3511	0.2043	0.6699	0.2268	0.9465	0.8028	0.3338	0.1214	0.6933	0.6965		1.1287	0.9978	1.056	1.0852	0.9886	1.0503	0.9793	1.0148		100	100	100	100		Amino Acid	Alanine and Aspartate Metabolism
	42			N-acetylasparagine	LC/MS pos early	33942		HMDB0006028	99715		1.46	0.95	2.43	1.58					0.0194	0.328	0.853	0.8225	4.4598e-05	0.0004	0.006	0.0055	0.1179	0.4016	1.3849e-05	3.192e-05	0.0723	0.4251		1.305	0.5363	0.8779	1.2675	0.6602	1.2376	0.7841	1.0108		100	100	100	100		Amino Acid	Alanine and Aspartate Metabolism
	44		Glutamate Metabolism	glutamate	LC/MS pos early	57	C00025 C00217	HMDB0000148	33032		1.06	0.99	1.06	0.98					0.6162	0.9504	0.9694	0.8444	0.6748	0.3131	0.9869	0.2978	0.7096	0.7268	0.7684	0.2374	0.7513	0.7019		1.0522	0.997	1.0215	1.0474	1.0292	1.0436	1.0614	1.0525		100	100	100	100		Amino Acid	Glutamate Metabolism
	45			glutamine	LC/MS pos early	53	C00064	HMDB0000641	5961		1.15	0.99	0.88	0.76					0.3023	0.8635	0.8935	0.8298	0.4875	0.253	0.0679	0.0398	0.5358	0.6615	0.0815	0.0382	0.4186	0.6145		0.9186	1.039	0.9855	0.9111	1.1176	0.9051	1.1961	1.0506		100	100	100	100		Amino Acid	Glutamate Metabolism
	46			alpha-ketoglutaramate*	LC/MS polar	62101	C00940	HMDB0001552	48		1.25	1.17	1.07	1					0.1217	0.6517	0.2084	0.4647	0.6639	0.3087	0.8257	0.2613	0.0549	0.277	0.6408	0.2032	0.8682	0.7388		0.9865	0.923	0.9512	1.08	1.0387	1.1547	1.1544	1.1546		100	100	100	100		Amino Acid	Glutamate Metabolism
	47			N-acetylglutamate	LC/MS pos early	15720	C00624	HMDB0001138	70914		1.05	0.86	1.12	0.92					0.6605	0.9504	0.2798	0.5316	0.408	0.2214	0.474	0.1789	0.6185	0.7	0.9095	0.2668	0.279	0.5383		1.1308	1.0068	1.0619	1.0414	1.0325	0.97	1.0582	1.0141		100	100	100	100		Amino Acid	Glutamate Metabolism
	48			N-acetylglutamine	LC/MS pos early	33943	C02716	HMDB0006029	182230		1.14	0.98	1.23	1.06					0.2302	0.7762	0.8855	0.8288	0.0739	0.0728	0.5369	0.1925	0.4641	0.6238	0.0869	0.0401	0.3501	0.5801		1.0746	0.8748	0.9636	1.0626	0.9341	1.0531	0.9935	1.0233		100	100	100	100		Amino Acid	Glutamate Metabolism
	54			glutamate, gamma-methyl ester	LC/MS pos early	33487		HMDB0061715	68662		1.23	1.38	0.92	1.04					0.3014	0.8635	0.0913	0.3403	0.6802	0.3134	0.6966	0.2318	0.0586	0.285	0.9739	0.2812	0.5715	0.6779		0.8901	0.9652	0.9319	1.0767	1.0744	1.2259	1.1835	1.2047		100	100	100	100		Amino Acid	Glutamate Metabolism
	56			beta-citrylglutamate	LC/MS neg	54923	C20775		189741		1.17	1	0.39	0.34					0.2737	0.8473	1	0.8444	0.0004	0.0019	2.681e-05	8.881e-05	0.4478	0.61	2.2961e-06	8.8371e-06	0.4478	0.6324		0.4621	1.18	0.8609	0.4621	1.2792	0.4621	1.3783	0.9202		40	100	0	100		Amino Acid	Glutamate Metabolism
	58			carboxyethyl-GABA	LC/MS pos early	40007		HMDB0002201	2572		0.84	0.9	1.03	1.11					0.3172	0.8635	0.5942	0.7445	0.8564	0.3602	0.5238	0.19	0.2862	0.5477	0.5694	0.1861	0.758	0.7031		1.1061	1.077	1.09	1.0462	0.9891	0.9983	0.9011	0.9497		100	100	100	100		Amino Acid	Glutamate Metabolism
	59			N-methyl-GABA	LC/MS pos early	39577	C15987		70703		0.78	1.14	1.52	2.22					0.1353	0.6662	0.3585	0.5904	0.0114	0.0184	4.7135e-05	0.0001	0.6995	0.7222	2.5945e-05	5.3821e-05	0.0967	0.4283		1.4577	0.9569	1.1795	1.5717	0.8529	1.6628	0.749	1.2059		100	100	100	100		Amino Acid	Glutamate Metabolism
	62			S-1-pyrroline-5-carboxylate	LC/MS pos early	42370	C04322	HMDB0001301	11966181		0.85	0.69	0.62	0.51					0.4212	0.8694	0.1636	0.4129	0.086	0.0816	0.0173	0.0126	0.1232	0.4094	0.0063	0.0046	0.6252	0.6807		0.9089	1.4644	1.2175	0.7536	1.3546	0.6293	1.2448	0.9371		100	100	80	80		Amino Acid	Glutamate Metabolism
	70		Histidine Metabolism	histidine	LC/MS neg	59	C00135	HMDB0000177	6274		1	0.97	0.7	0.68					0.799	0.9504	0.9316	0.8394	0.1617	0.1224	0.075	0.043	0.9105	0.795	0.0308	0.0172	0.8126	0.7275		0.7946	1.1297	0.9807	0.783	1.1324	0.7738	1.1351	0.9544		100	100	100	100		Amino Acid	Histidine Metabolism
	72			3-methylhistidine	LC/MS pos early	15677	C01152	HMDB0000479	64969		0.83	1.43	0.8	1.37					0.8024	0.9504	0.6093	0.7452	0.7843	0.3393	0.6155	0.2141	0.8403	0.7699	0.8835	0.2613	0.5873	0.6779		0.8791	1.1036	1.0038	1.0899	1.0119	1.2585	0.9202	1.0894		100	80	80	100		Amino Acid	Histidine Metabolism
	80			imidazole propionate	LC/MS pos early	40730		HMDB0002271	70630		1.24	1.54	1.15	1.44					0.1241	0.6517	0.0076	0.101	0.3137	0.1903	0.0149	0.0112	0.0043	0.0625	0.0184	0.0109	0.2775	0.5381		0.9634	0.8357	0.8924	1.2534	0.9343	1.4853	1.033	1.2592		100	100	100	100		Amino Acid	Histidine Metabolism
	81			formiminoglutamate	LC/MS pos early	43493	C00439	HMDB0000854	439233		0.83	0.73	1.82	1.6					0.1108	0.627	0.0393	0.2403	0.0005	0.0025	0.0013	0.0017	0.0133	0.1327	2.8816e-05	5.8935e-05	0.6381	0.6807		1.5911	0.8738	1.1926	1.3494	0.7978	1.156	0.7219	0.9389		100	100	100	100		Amino Acid	Histidine Metabolism
	83			imidazole lactate	LC/MS pos early	15716	C05568	HMDB0002320	793		1.21	1.56	0.9	1.16					0.1119	0.627	0.0015	0.0346	0.3701	0.21	0.1739	0.0803	0.0012	0.0297	0.7631	0.2368	0.1194	0.4458		0.8164	0.9036	0.8648	1.0706	1.0001	1.274	1.0966	1.1853		100	100	100	100		Amino Acid	Histidine Metabolism
	84			carnosine	LC/MS pos early	1768	C00386	HMDB0000033	439224		0.93	0.9	1.3	1.26					0.4817	0.8775	0.5328	0.7084	0.0625	0.0645	0.0457	0.0282	0.3525	0.5544	0.0098	0.0065	0.9762	0.7611		1.2623	0.9715	1.1007	1.1952	0.9393	1.1416	0.9072	1.0244		100	100	100	100		Amino Acid	Histidine Metabolism
	85			homocarnosine	LC/MS pos early	1633	C00884	HMDB0000745	89235;10243361		0.96	0.88	1.4	1.28					0.7637	0.9504	0.5099	0.6886	0.0507	0.0564	0.0852	0.0479	0.4939	0.6407	0.0132	0.0083	0.7824	0.7128		1.2512	0.8954	1.0535	1.1649	0.877	1.096	0.8585	0.9772		100	100	100	100		Amino Acid	Histidine Metabolism
	87			anserine	LC/MS pos early	15747	C01262	HMDB0000194	112072		0.87	0.87	1.3	1.29					0.3575	0.8694	0.5632	0.7285	0.1681	0.1258	0.0828	0.0467	0.2966	0.5477	0.0343	0.0188	0.828	0.7317		1.2817	0.9858	1.1173	1.1872	0.9237	1.1115	0.8616	0.9866		100	100	100	100		Amino Acid	Histidine Metabolism
	91			1-methyl-4-imidazoleacetate	LC/MS pos early	32350	C05828	HMDB0002820	75810		1.06	1.52	0.86	1.23					0.8714	0.9504	0.1272	0.3828	0.4254	0.2272	0.5073	0.1881	0.2173	0.5045	0.8982	0.2641	0.305	0.5503		0.8652	1.0108	0.9461	1.1161	1.0411	1.3168	1.0714	1.1941		100	100	100	100		Amino Acid	Histidine Metabolism
	92			1-methyl-5-imidazoleacetate	LC/MS pos early	62946		HMDB04988	6451814		1.45	1.85	0.67	0.86					0.0053	0.1455	0.0001	0.0042	0.0048	0.0109	0.1995	0.0886	2.6667e-05	0.0008	0.0046	0.0035	0.1589	0.4763		0.6154	0.9129	0.7807	0.9059	1.1184	1.1383	1.3238	1.231		100	100	100	100		Amino Acid	Histidine Metabolism
	97			4-imidazoleacetate	LC/MS pos early	32349	C02835	HMDB0002024	96215		1.37	1.29	0.75	0.7					0.0575	0.4494	0.242	0.4982	0.1726	0.1273	0.0374	0.0239	0.0364	0.2325	0.0197	0.0115	0.6074	0.6803		0.7768	1.0422	0.9243	0.9013	1.2362	1.0009	1.4302	1.2156		100	100	100	100		Amino Acid	Histidine Metabolism
	105		Lysine Metabolism	lysine	LC/MS pos early	1301	C00047 C00739	HMDB0003405	5962		0.87	0.89	1.27	1.29					0.3941	0.8694	0.4521	0.6495	0.1188	0.1018	0.0898	0.049	0.2628	0.5381	0.0271	0.0153	0.9684	0.7611		1.3037	1.0277	1.1504	1.2225	0.9626	1.1575	0.8974	1.0274		100	100	100	100		Amino Acid	Lysine Metabolism
	114			N6-methyllysine	LC/MS pos early	62860	C02728	HMDB0002038	164795		1.03	1.25	0.9	1.09					0.884	0.9504	0.0811	0.3257	0.321	0.1924	0.4667	0.1773	0.1642	0.4535	0.8178	0.2484	0.2273	0.5272		0.9202	1.0205	0.9759	1.0461	1.0379	1.1468	1.0553	1.1011		100	100	100	100		Amino Acid	Lysine Metabolism
	116			N6,N6,N6-trimethyllysine	LC/MS pos early	1498	C03793	HMDB0001325	440120		0.93	0.89	2.06	1.97					0.7939	0.9504	0.698	0.7696	0.0018	0.0056	0.0015	0.0019	0.645	0.7	7.0903e-05	0.0001	0.9175	0.7583		1.6591	0.8048	1.1845	1.5611	0.778	1.4826	0.7512	1.1169		100	100	100	100		Amino Acid	Lysine Metabolism
	119			5-hydroxylysine	LC/MS pos early	15685	C16741	HMDB0000450	3032849		0.53	0.82	0.84	1.29					0.0927	0.5848	0.5463	0.7196	0.5592	0.2753	0.6191	0.2146	0.1134	0.4016	0.9324	0.2719	0.4459	0.6319		1.0423	1.248	1.1566	0.9367	0.9548	0.8521	0.6616	0.7569		80	100	80	60		Amino Acid	Lysine Metabolism
	120			5-(galactosylhydroxy)-L-lysine	LC/MS pos early	43582			66995551		0.77	0.77	1.11	1.11					0.1501	0.6883	0.1444	0.3945	0.5945	0.2878	0.6518	0.2237	0.0473	0.2551	0.4877	0.1649	0.9374	0.759		1.2523	1.131	1.1849	1.0948	1.0034	0.9689	0.8758	0.9224		100	100	100	100		Amino Acid	Lysine Metabolism
	121			fructosyllysine	LC/MS pos early	46227		HMDB0034879	9839580		0.78	0.71	1.83	1.67					0.0397	0.4161	0.0071	0.1007	5.4077e-05	0.0004	0.0002	0.0005	0.0017	0.0365	2.3125e-06	8.8371e-06	0.4804	0.6478		1.6998	0.929	1.2716	1.4231	0.8251	1.2018	0.7212	0.9615		100	100	100	100		Amino Acid	Lysine Metabolism
	123			2-aminoadipate	LC/MS polar	6146	C00956	HMDB0000510	92136		1.4	1.69	0.83	1.01					0.0025	0.0895	9.1223e-05	0.0033	0.0801	0.0776	0.9983	0.3005	1.3575e-05	0.0005	0.1926	0.0769	0.1917	0.4946		0.7578	0.9079	0.8412	1.05	1.0896	1.2837	1.2713	1.2775		100	100	100	100		Amino Acid	Lysine Metabolism
	136			5-aminovalerate	LC/MS pos early	18319	C00431	HMDB0003355	138		1.2	0.95	1.08	0.86					0.3873	0.8694	0.9351	0.8394	0.8191	0.3494	0.4758	0.179	0.59	0.6804	0.7442	0.2314	0.5123	0.6594		1.092	1.0075	1.045	1.0605	1.1072	1.0354	1.207	1.1212		100	100	100	100		Amino Acid	Lysine Metabolism
	138			N,N,N-trimethyl-5-aminovalerate	LC/MS pos early	57687			14274897		0.9	0.87	1.5	1.45					0.506	0.8992	0.5022	0.6869	0.0316	0.0393	0.0262	0.0181	0.3485	0.5544	0.0038	0.003	0.9742	0.7611		1.3774	0.9186	1.1225	1.278	0.8711	1.1984	0.8237	1.011		100	100	100	100		Amino Acid	Lysine Metabolism
	140		Phenylalanine Metabolism	phenylalanine	LC/MS pos early	64	C00079	HMDB0000159	6140		0.87	1.05	0.61	0.73					0.7145	0.9504	0.7024	0.7696	0.048	0.054	0.1551	0.0739	0.9784	0.8028	0.0204	0.0118	0.5977	0.6803		0.7979	1.3106	1.0827	0.8207	1.2271	0.8389	1.1437	0.9913		100	100	100	100		Amino Acid	Phenylalanine Metabolism
	146			1-carboxyethylphenylalanine	LC/MS neg	62566			59100900		0.59	1	0.44	0.76					0.2387	0.7886	1	0.8444	0.0962	0.0885	0.5221	0.19	0.4131	0.5929	0.1021	0.0459	0.4131	0.6145		0.3651	0.8235	0.6198	0.3651	0.6527	0.3651	0.4819	0.4235		0	40	0	20		Amino Acid	Phenylalanine Metabolism
	162		Tyrosine Metabolism	tyrosine	LC/MS pos early	1299	C00082	HMDB0000158	6057		0.79	0.93	0.73	0.87					0.327	0.8694	0.8338	0.8101	0.1722	0.1273	0.4744	0.1789	0.4084	0.5929	0.1428	0.0605	0.5973	0.6803		0.9351	1.2855	1.1298	0.9008	1.1474	0.8734	1.0094	0.9414		100	100	100	100		Amino Acid	Tyrosine Metabolism
	181			3-(4-hydroxyphenyl)lactate	LC/MS neg	32197	C03672	HMDB0000755	9378		1.02	1.17	0.95	1.09					0.8929	0.9504	0.3889	0.6032	0.7826	0.3393	0.62	0.2146	0.4709	0.6269	0.8883	0.2622	0.5893	0.6779		0.9707	1.0246	1.0007	1.0643	1.0345	1.1392	1.0444	1.0918		100	100	100	100		Amino Acid	Tyrosine Metabolism
	190			phenol sulfate	LC/MS neg	32553	C02180	HMDB0060015	74426		1.04	0.81	2.03	1.58					0.8618	0.9504	0.3494	0.5903	0.0032	0.008	0.0239	0.0167	0.5697	0.671	0.0007	0.0007	0.4227	0.6165		0.9433	0.4658	0.678	0.8419	0.4744	0.7609	0.4831	0.622		80	20	80	20		Amino Acid	Tyrosine Metabolism
	217			O-methyltyrosine	LC/MS pos early	37451	D00762	HMDB0014903	441350;2723935		0.93	1.34	1.04	1.5					0.5662	0.9469	0.0216	0.1816	0.7537	0.3321	0.0024	0.0028	0.1643	0.4535	0.0154	0.0094	0.0386	0.4251		1.0257	0.987	1.0042	1.2214	0.9539	1.3781	0.9207	1.1494		100	100	100	100		Amino Acid	Tyrosine Metabolism
	254		Tryptophan Metabolism	tryptophan	LC/MS pos early	54	C00078	HMDB0000929	6305		0.87	1.04	0.64	0.77					0.6911	0.9504	0.7516	0.7857	0.0682	0.0687	0.2011	0.0891	0.966	0.8028	0.0331	0.0183	0.6158	0.6807		0.8272	1.2862	1.0822	0.8466	1.2047	0.8621	1.1233	0.9927		100	100	100	100		Amino Acid	Tryptophan Metabolism
	261			C-glycosyltryptophan	LC/MS pos early	48782		HMDB0240296	10981970		0.87	0.87	1.55	1.55					0.3115	0.8635	0.4109	0.622	0.0098	0.0173	0.005	0.0047	0.2021	0.4883	0.0005	0.0006	0.9194	0.7583		1.5078	0.9715	1.2099	1.3987	0.91	1.3115	0.8485	1.08		100	100	100	100		Amino Acid	Tryptophan Metabolism
	267			kynurenine	LC/MS pos early	15140	C00328	HMDB0000684	161166		0.77	0.75	0.83	0.8					0.1891	0.7525	0.1453	0.3945	0.3442	0.2021	0.2167	0.0952	0.057	0.2808	0.1315	0.0563	0.8641	0.7388		1.0919	1.3199	1.2185	0.9385	1.1698	0.8158	1.0198	0.9178		100	100	80	100		Amino Acid	Tryptophan Metabolism
	287			serotonin	LC/MS pos early	2342	C00780	HMDB0000259	5202		1.12	2.78	0.72	1.79					0.492	0.8806	4.4175e-05	0.0017	0.087	0.0816	0.0042	0.0042	0.0003	0.0087	0.3424	0.1234	0.0024	0.2601		0.7004	0.9697	0.85	1.3945	1.0293	1.9498	1.089	1.5194		100	100	100	100		Amino Acid	Tryptophan Metabolism
	332		Leucine, Isoleucine and Valine Metabolism	leucine	LC/MS pos early	60	C00123	HMDB0000687	6106		0.86	1.06	0.63	0.77					0.6788	0.9504	0.6894	0.7696	0.065	0.0665	0.2279	0.0987	0.9947	0.8033	0.0355	0.0191	0.5664	0.6779		0.8338	1.3271	1.1079	0.8608	1.2341	0.8824	1.1411	1.0117		100	100	100	100		Amino Acid	Leucine, Isoleucine and Valine Metabolism
	336			N-acetylleucine	LC/MS neg	1587	C02710	HMDB0011756	70912		1.41	0.87	1.66	1.03					0.0355	0.3968	0.3996	0.611	0.0085	0.0156	0.9855	0.2978	0.355	0.5544	0.0447	0.0233	0.0426	0.4251		1.144	0.6897	0.8916	1.0632	0.8313	0.9986	0.9728	0.9857		100	20	80	100		Amino Acid	Leucine, Isoleucine and Valine Metabolism
	340			1-carboxyethylleucine	LC/MS neg	62559					0.85	1.05	0.6	0.74					0.8031	0.9504	0.8355	0.8101	0.1221	0.1042	0.227	0.0985	0.984	0.8028	0.0576	0.0281	0.7476	0.7019		0.5913	0.9888	0.8121	0.609	0.9155	0.6232	0.8421	0.7326		0	40	20	60		Amino Acid	Leucine, Isoleucine and Valine Metabolism
	354			isovalerylcarnitine (C5)	LC/MS pos early	34407	C20826	HMDB0000688	169235		0.94	1.41	0.88	1.32					0.9174	0.9505	0.1561	0.4064	0.4744	0.2481	0.3767	0.1502	0.3266	0.55	0.9286	0.2713	0.2646	0.5381		0.9899	1.1231	1.0639	1.2171	1.0912	1.3988	1.0592	1.229		100	100	100	100		Amino Acid	Leucine, Isoleucine and Valine Metabolism
	367			3-methylglutaconate	LC/MS polar	57747		HMDB0000522	1551553		1	1.21	0.83	1					0.8906	0.9504	0.1326	0.3889	0.1428	0.1146	0.8544	0.2684	0.3054	0.55	0.3345	0.1214	0.2293	0.5288		0.8595	1.0384	0.9589	0.9609	1.0396	1.042	1.0408	1.0414		100	100	100	100		Amino Acid	Leucine, Isoleucine and Valine Metabolism
	385			isoleucine	LC/MS pos early	1125	C16424 C00407 C06418	HMDB0000172	6306		0.83	1.06	0.7	0.89					0.3974	0.8694	0.7029	0.7696	0.0887	0.0823	0.5272	0.1908	0.7573	0.7341	0.0973	0.0439	0.3924	0.6022		0.8782	1.2509	1.0853	0.9054	1.1456	0.9272	1.0402	0.9837		100	100	100	100		Amino Acid	Leucine, Isoleucine and Valine Metabolism
	387			N-acetylisoleucine	LC/MS neg	33967		HMDB0061684	306109		1.1	1.01	2.34	2.15					0.6263	0.9504	0.7454	0.7857	0.0084	0.0156	0.0319	0.021	0.9214	0.7994	0.0016	0.0016	0.5694	0.6779		1.3285	0.5685	0.9062	1.3384	0.5976	1.3463	0.6267	0.9865		100	20	80	100		Amino Acid	Leucine, Isoleucine and Valine Metabolism
	391			1-carboxyethylisoleucine	LC/MS neg	62558					0.71	1.33	0.31	0.58					0.6898	0.9504	0.6832	0.7696	0.1391	0.1129	0.4314	0.1664	0.9814	0.8028	0.1114	0.0494	0.5692	0.6779		0.2557	0.8353	0.5777	0.303	0.7124	0.3408	0.5895	0.4652		0	40	20	60		Amino Acid	Leucine, Isoleucine and Valine Metabolism
	397			2-methylbutyrylcarnitine (C5)	LC/MS pos early	45095		HMDB0000378	6426901		1.23	1.75	0.8	1.13					0.1244	0.6517	0.002	0.0424	0.1793	0.1299	0.4129	0.1613	0.0016	0.0365	0.6611	0.2082	0.1298	0.454		0.7934	0.9967	0.9063	1.1243	1.1118	1.389	1.2269	1.308		100	100	100	100		Amino Acid	Leucine, Isoleucine and Valine Metabolism
	400			tiglylcarnitine (C5:1-DC)	LC/MS pos early	35428		HMDB0002366	22833596		0.88	0.85	1.02	0.98					0.4175	0.8694	0.4296	0.6356	0.9006	0.3732	0.9158	0.2825	0.2631	0.5381	0.8702	0.2579	0.9854	0.7622		1.119	1.0951	1.1057	1.0258	1.032	0.9512	0.9688	0.96		100	100	100	100		Amino Acid	Leucine, Isoleucine and Valine Metabolism
	410			methylsuccinate	LC/MS polar	15745		HMDB0001844	10349		2.52	4.94	1.04	2.03					1.7725e-05	0.0012	6.9768e-08	4.5233e-06	0.8094	0.3468	0.0005	0.0008	9.4375e-09	6.4278e-07	0.0058	0.0043	0.012	0.2601		0.5699	0.5505	0.5591	1.8189	0.9701	2.8181	1.3898	2.104		100	100	100	100		Amino Acid	Leucine, Isoleucine and Valine Metabolism
	416			valine	LC/MS pos early	1649	C00183	HMDB0000883	6287		0.82	1.01	0.66	0.82					0.5298	0.928	0.9453	0.8414	0.1277	0.108	0.3363	0.1372	0.7016	0.7222	0.0834	0.0387	0.6298	0.6807		0.891	1.3421	1.1416	0.8935	1.2204	0.8955	1.0987	0.9971		100	100	100	100		Amino Acid	Leucine, Isoleucine and Valine Metabolism
	417			N-acetylvaline	LC/MS neg	1591		HMDB0011757	66789		1.12	0.94	1.75	1.46					0.4456	0.8694	0.7505	0.7857	0.0022	0.0061	0.0138	0.0104	0.767	0.741	0.0003	0.0004	0.4515	0.6326		1.452	0.829	1.1059	1.4008	0.88	1.3599	0.931	1.1454		100	100	100	100		Amino Acid	Leucine, Isoleucine and Valine Metabolism
	420			1-carboxyethylvaline	LC/MS neg	62562					0.63	1	0.63	1					0.045	0.4182	1	0.8444	0.057	0.0608	1	0.3005	0.1544	0.4535	0.1544	0.0642	0.1544	0.4664		0.4252	0.6714	0.562	0.4252	0.5483	0.4252	0.4252	0.4252		0	40	20	0		Amino Acid	Leucine, Isoleucine and Valine Metabolism
	435		Methionine, Cysteine, SAM and Taurine Metabolism	N-acetylmethionine	LC/MS neg	1589	C02712	HMDB0011745	448580		1.3	0.97	1.17	0.87					0.0854	0.568	0.858	0.8235	0.2928	0.1808	0.3937	0.1562	0.2759	0.5382	0.8512	0.2547	0.1831	0.4921		1.0936	0.9355	1.0058	1.0756	1.0778	1.0612	1.2201	1.1406		100	100	100	100		Amino Acid	Methionine, Cysteine, SAM and Taurine Metabolism
	437			N-formylmethionine	LC/MS neg	2829	C03145	HMDB0001015	439750		1.18	1.09	1.14	1.05					0.2404	0.7889	0.4965	0.6825	0.3866	0.2142	0.6502	0.2237	0.1984	0.4851	0.3492	0.1253	0.7449	0.7019		1.0229	0.8963	0.9526	1.0748	0.9785	1.1164	1.0606	1.0885		100	100	100	100		Amino Acid	Methionine, Cysteine, SAM and Taurine Metabolism
	439			methionine sulfone	LC/MS pos early	44878		HMDB0062174	69961		1.15	1.18	0.9	0.93					0.3442	0.8694	0.37	0.5904	0.6983	0.3167	0.6835	0.2294	0.1994	0.4851	0.5753	0.1873	0.9982	0.7673		0.8513	0.943	0.9023	0.9362	1.012	1.0042	1.0809	1.0426		100	100	100	100		Amino Acid	Methionine, Cysteine, SAM and Taurine Metabolism
	440			methionine sulfoxide	LC/MS pos early	18374	C02989	HMDB0002005	158980		1.1	1.07	0.83	0.8					0.5524	0.9469	0.6575	0.7695	0.2294	0.1545	0.1657	0.0777	0.4671	0.6252	0.0753	0.0357	0.9312	0.759		0.8862	1.0712	0.989	0.9183	1.1245	0.944	1.1779	1.061		100	100	100	100		Amino Acid	Methionine, Cysteine, SAM and Taurine Metabolism
	441			N-acetylmethionine sulfoxide	LC/MS pos early	45428			11902949		1.36	1.08	1.56	1.24					0.4612	0.8694	0.698	0.7696	0.1811	0.1303	0.2679	0.1134	0.4325	0.5994	0.0904	0.0412	0.8204	0.73		1.1657	0.7462	0.9326	1.2152	0.8797	1.2548	1.0132	1.134		100	80	100	80		Amino Acid	Methionine, Cysteine, SAM and Taurine Metabolism
	445			S-adenosylmethionine (SAM)	LC/MS pos early	15915	C00019	HMDB0001185	34755		1.01	1.17	0.76	0.89					0.9561	0.9542	0.2327	0.4904	0.0687	0.0688	0.4265	0.1654	0.3605	0.5544	0.0654	0.0316	0.3999	0.6107		0.8597	1.1256	1.0074	0.9407	1.1302	1.0055	1.1349	1.0702		100	100	100	100		Amino Acid	Methionine, Cysteine, SAM and Taurine Metabolism
	446			S-adenosylhomocysteine (SAH)	LC/MS neg	42382	C00021	HMDB00939	439155		0.9	1.37	1.09	1.67					0.4661	0.8694	0.0385	0.2386	0.5149	0.2632	0.0015	0.002	0.273	0.5381	0.0068	0.0049	0.047	0.4251		1.0415	0.9533	0.9925	1.2558	0.9045	1.4273	0.8558	1.1416		100	100	100	100		Amino Acid	Methionine, Cysteine, SAM and Taurine Metabolism
	450			homocysteine	LC/MS pos early	15128	C00155	HMDB0000742	778		1.18	1.12	0.6	0.57					0.5966	0.9473	0.6939	0.7696	0.0989	0.0901	0.0662	0.0391	0.5174	0.6567	0.0186	0.011	0.9381	0.759		0.9544	1.5848	1.3046	1.0189	1.7302	1.0705	1.8757	1.4731		100	100	100	100		Amino Acid	Methionine, Cysteine, SAM and Taurine Metabolism
	453			cystathionine	LC/MS pos early	15705	C02291	HMDB0000099	439258		0.98	1.37	0.77	1.07					0.8287	0.9504	0.0157	0.148	0.0357	0.0433	0.5194	0.19	0.0873	0.3531	0.239	0.0916	0.05	0.4251		0.7976	1.0396	0.9321	0.9612	1.0308	1.0921	1.022	1.0571		100	100	100	100		Amino Acid	Methionine, Cysteine, SAM and Taurine Metabolism
	455			cysteine	LC/MS pos early	1868	C00097	HMDB0000574	5862		0.84	0.97	0.85	0.98					0.0919	0.5848	0.7548	0.7857	0.1429	0.1146	0.8624	0.2697	0.1631	0.4535	0.2319	0.0893	0.3313	0.5749		1.024	1.201	1.1223	1.0045	1.1043	0.9889	1.0076	0.9983		100	100	100	100		Amino Acid	Methionine, Cysteine, SAM and Taurine Metabolism
	456			N-acetylcysteine	LC/MS pos early	1586	C06809	HMDB0001890	12035		0.98	1.18	1.7	2.05					0.7632	0.9504	0.3502	0.5903	0.0055	0.0117	0.0003	0.0006	0.6305	0.7	4.8556e-05	9.4011e-05	0.3762	0.5945		1.4036	0.8258	1.0826	1.5451	0.8175	1.6584	0.8093	1.2338		100	100	100	100		Amino Acid	Methionine, Cysteine, SAM and Taurine Metabolism
	470			hypotaurine	LC/MS polar	590	C00519	HMDB0000965	107812		0.98	1.02	1.09	1.14					0.8156	0.9504	0.7523	0.7857	0.6011	0.2896	0.2703	0.1138	0.9443	0.8028	0.2587	0.0963	0.6972	0.6965		1.0716	0.9875	1.0249	1.0849	0.9759	1.0954	0.9644	1.0299		100	100	100	100		Amino Acid	Methionine, Cysteine, SAM and Taurine Metabolism
	471			taurine	LC/MS neg	2125	C00245	HMDB0000251	1123		1.14	0.95	0.8	0.67					0.4246	0.8694	0.9587	0.8444	0.1525	0.1181	0.032	0.021	0.5565	0.664	0.0159	0.0096	0.6074	0.6803		0.9209	1.1536	1.0502	0.8978	1.2318	0.8794	1.31	1.0947		100	100	100	100		Amino Acid	Methionine, Cysteine, SAM and Taurine Metabolism
	473			N-acetyltaurine	LC/MS neg	48187		HMDB0240253	159864		1.18	1.05	0.99	0.88					0.3769	0.8694	0.6848	0.7696	0.8936	0.3718	0.5472	0.1954	0.3692	0.5544	0.6096	0.1954	0.7508	0.7019		1.0435	1.0581	1.0516	1.0718	1.1537	1.0945	1.2493	1.1719		100	100	100	100		Amino Acid	Methionine, Cysteine, SAM and Taurine Metabolism
	483		Urea cycle; Arginine and Proline Metabolism	arginine	LC/MS pos early	1638	C00062	HMDB0000517	6322		0.86	0.9	1.33	1.39					0.4056	0.8694	0.5615	0.7285	0.0741	0.0728	0.0389	0.0247	0.3243	0.55	0.01	0.0065	0.8789	0.7435		1.3055	0.9836	1.1267	1.2361	0.9158	1.1806	0.8479	1.0142		100	100	100	100		Amino Acid	Urea cycle; Arginine and Proline Metabolism
	484			argininosuccinate	LC/MS pos early	15497	C03406	HMDB0000052	60150382		1.12	0.83	0.96	0.71					0.4344	0.8694	0.4066	0.6194	0.9849	0.3945	0.1043	0.055	0.9449	0.8028	0.2487	0.094	0.2594	0.5381		1.0419	1.0871	1.067	0.9412	1.1529	0.8605	1.2188	1.0396		100	100	80	100		Amino Acid	Urea cycle; Arginine and Proline Metabolism
	487			ornithine	LC/MS pos early	1493	C00077	HMDB0000214	6262		0.91	0.69	1.38	1.05					0.6916	0.9504	0.0788	0.3257	0.1597	0.1218	0.9787	0.2971	0.1197	0.4016	0.3068	0.1119	0.2907	0.5448		1.41	1.0206	1.1937	1.1669	0.9752	0.9724	0.9297	0.951		100	100	100	100		Amino Acid	Urea cycle; Arginine and Proline Metabolism
	489			3-amino-2-piperidone	LC/MS pos early	62853		HMDB0000323	5200225		0.87	0.84	0.94	0.9					0.3811	0.8694	0.2679	0.5221	0.6788	0.3134	0.4555	0.174	0.1659	0.4551	0.418	0.1452	0.8302	0.732		1.075	1.1481	1.1156	0.9793	1.0732	0.9028	0.9984	0.9506		100	100	100	100		Amino Acid	Urea cycle; Arginine and Proline Metabolism
	492			citrulline	LC/MS pos early	2132	C00327	HMDB0000904	9750		2.24	0.77	2.44	0.83					0.0008	0.0357	0.554	0.7251	0.0022	0.0061	0.3725	0.149	0.0282	0.1968	0.0583	0.0284	0.0048	0.2601		1.2499	0.512	0.84	1.0877	0.8306	0.9579	1.1492	1.0536		100	100	100	100		Amino Acid	Urea cycle; Arginine and Proline Metabolism
	493			homoarginine	LC/MS pos early	22137	C01924	HMDB0000670	9085		1.05	1.87	0.66	1.18					0.9944	0.9693	0.1783	0.4336	0.2527	0.1625	0.8219	0.2611	0.3182	0.55	0.4895	0.1649	0.3226	0.5664		0.5243	0.7961	0.6753	0.7783	0.8141	0.9815	0.8321	0.9068		40	80	80	80		Amino Acid	Urea cycle; Arginine and Proline Metabolism
	495			proline	LC/MS pos early	1898	C00148 C000763	HMDB0000162 HMDB0003411	145742;614;8988		1	0.94	0.86	0.8					0.9382	0.9531	0.6014	0.7445	0.2119	0.1482	0.0607	0.036	0.7428	0.7322	0.0335	0.0184	0.6645	0.6888		0.9879	1.1547	1.0806	0.9556	1.156	0.9297	1.1573	1.0435		100	100	100	100		Amino Acid	Urea cycle; Arginine and Proline Metabolism
	498			dimethylarginine (SDMA + ADMA)	LC/MS pos early	36808	C21189 C03626	HMDB0003334 HMDB0001539	123831;169148		1.07	1.13	1.55	1.64					0.6872	0.9504	0.3137	0.5688	0.0189	0.0274	0.0033	0.0036	0.3147	0.55	0.0006	0.0007	0.6403	0.6807		1.3108	0.8446	1.0518	1.4039	0.8723	1.4784	0.9	1.1892		100	100	100	100		Amino Acid	Urea cycle; Arginine and Proline Metabolism
	513			trans-4-hydroxyproline	LC/MS pos early	32306	C01157	HMDB0000725	5810		1.09	1.04	0.92	0.88					0.3774	0.8694	0.721	0.7857	0.496	0.2554	0.2256	0.0982	0.3881	0.5706	0.1894	0.0758	0.7244	0.6965		0.9515	1.0317	0.9961	0.9747	1.0795	0.9931	1.1272	1.0602		100	100	100	100		Amino Acid	Urea cycle; Arginine and Proline Metabolism
	515			pro-hydroxy-pro	LC/MS pos early	35127		HMDB0006695	11902893		1.2	1.05	0.45	0.4					0.4639	0.8694	0.8553	0.8229	0.0066	0.0131	0.0014	0.0019	0.5252	0.6615	0.0002	0.0003	0.7088	0.6965		0.724	1.5971	1.2091	0.7444	1.7586	0.7607	1.92	1.3403		100	100	100	100		Amino Acid	Urea cycle; Arginine and Proline Metabolism
	518			N-methylproline	LC/MS pos early	37431		HMDB0094696	643474		0.75	0.86	1.33	1.53					0.0465	0.4188	0.2176	0.4704	0.0475	0.054	0.0074	0.0063	0.0284	0.1968	0.0022	0.0019	0.5893	0.6779		1.4208	1.0668	1.2242	1.3106	0.9338	1.2225	0.8007	1.0116		100	100	100	100		Amino Acid	Urea cycle; Arginine and Proline Metabolism
	519			N,N,N-trimethyl-alanylproline betaine (TMAP)	LC/MS pos early	62947		HMDB0240365			0.83	0.57	2.02	1.39					0.6275	0.9504	0.0287	0.2121	0.0212	0.0296	0.5196	0.19	0.0531	0.277	0.0345	0.0188	0.176	0.49		1.7771	0.8779	1.2776	1.3518	0.8034	1.0115	0.7289	0.8702		100	100	60	100		Amino Acid	Urea cycle; Arginine and Proline Metabolism
	527		Creatine Metabolism	guanidinoacetate	LC/MS pos early	43802	C00581	HMDB0000128	763		1.87	1.07	0.74	0.43					0.0093	0.2089	0.6288	0.7626	0.347	0.2031	0.0033	0.0036	0.0296	0.2011	0.0073	0.0052	0.1126	0.4388		0.7171	0.9667	0.8558	0.7468	1.3887	0.7707	1.8106	1.2906		100	100	100	100		Amino Acid	Creatine Metabolism
	528			creatine	LC/MS pos early	27718	C00300	HMDB0000064	586		0.99	1.26	0.78	1					0.8309	0.9504	0.0015	0.0346	0.0011	0.0039	0.9635	0.2948	0.0172	0.1561	0.0107	0.0069	0.0094	0.2601		0.8064	1.0322	0.9318	0.9239	1.0247	1.0178	1.0173	1.0176		100	100	100	100		Amino Acid	Creatine Metabolism
	529			creatinine	LC/MS pos early	513	C00791	HMDB0000562	588		0.98	1.23	0.72	0.89					0.923	0.9505	0.1335	0.3889	0.0217	0.0299	0.3642	0.1464	0.2943	0.5477	0.0242	0.0139	0.2407	0.5378		0.8369	1.1684	1.0211	0.9418	1.1577	1.0257	1.147	1.0863		100	100	100	100		Amino Acid	Creatine Metabolism
	530			creatine phosphate	LC/MS neg	33951	C02305	HMDB0001511	587;9548602		1.01	1.17	0.55	0.63					0.7954	0.9504	0.6978	0.7696	0.0666	0.0674	0.0712	0.0411	0.6458	0.7	0.0143	0.0088	0.9163	0.7583		0.7125	1.3014	1.0397	0.7798	1.3073	0.8337	1.3132	1.0734		100	100	100	100		Amino Acid	Creatine Metabolism
	537		Polyamine Metabolism	putrescine	LC/MS pos early	1408	C00134	HMDB0001414	1045		1.48	0.87	0.52	0.3					0.0248	0.3382	0.4598	0.654	0.002	0.0057	2.7414e-06	2.5934e-05	0.2644	0.5381	1.3516e-06	7.0093e-06	0.0389	0.4251		0.77	1.492	1.1711	0.7152	1.8477	0.6714	2.2034	1.4374		100	100	100	100		Amino Acid	Polyamine Metabolism
	538			N-acetylputrescine	LC/MS pos early	37496	C02714	HMDB0002064	122356		2.09	1.31	0.26	0.16					0.002	0.0751	0.2612	0.5176	3.0865e-05	0.0004	2.9194e-07	7.1419e-06	0.0039	0.0583	3.5873e-08	6.5114e-07	0.1071	0.4388		0.3929	1.5084	1.0126	0.4615	2.3278	0.5164	3.1472	1.8318		40	100	80	100		Amino Acid	Polyamine Metabolism
	544			N-acetyl-isoputreanine	LC/MS pos early	62309			131802901		1.05	0.74	1.3	0.92					0.7209	0.9504	0.0954	0.3404	0.1808	0.1303	0.4575	0.1743	0.3125	0.55	0.6256	0.2001	0.1433	0.4631		1.2435	0.9588	1.0853	1.0641	0.9823	0.9206	1.0057	0.9632		100	100	100	100		Amino Acid	Polyamine Metabolism
	545			spermidine	LC/MS pos early	485	C00315	HMDB0001257	1102		0.86	0.98	1.65	1.87					0.4294	0.8694	0.9899	0.8444	0.0995	0.0902	0.0168	0.0124	0.5919	0.6804	0.007	0.005	0.5794	0.6779		1.4315	0.8666	1.1177	1.4147	0.8078	1.4012	0.749	1.0751		100	100	100	100		Amino Acid	Polyamine Metabolism
	550			(N(1) + N(8))-acetylspermidine	LC/MS pos early	57814	C00612 C01029	HMDB0001276 HMDB0002189	123689;496		0.94	1.52	2.1	3.39					0.8625	0.9504	0.1519	0.4032	0.0099	0.0173	0.0002	0.0004	0.3437	0.553	5.9548e-05	0.0001	0.2415	0.5378		1.215	0.578	0.8611	1.5664	0.5617	1.8475	0.5454	1.1964		100	100	100	100		Amino Acid	Polyamine Metabolism
	552			spermine	LC/MS pos late	603	C00750	HMDB0001256	1103		0.81	1.23	1.58	2.4					0.2648	0.8408	0.3352	0.5834	0.1004	0.0906	0.001	0.0015	0.9449	0.8028	0.001	0.001	0.1495	0.4631		1.3964	0.8817	1.1104	1.5742	0.7985	1.7165	0.7154	1.2159		100	100	100	100		Amino Acid	Polyamine Metabolism
	556			5-methylthioadenosine (MTA)	LC/MS pos early	1419	C00170	HMDB0001173	439176		0.94	1.26	1.03	1.38					0.4196	0.8694	0.0172	0.1535	0.7376	0.3264	0.0011	0.0016	0.1881	0.4702	0.0087	0.0059	0.0237	0.3989		0.9946	0.9671	0.9793	1.1393	0.9389	1.2551	0.9107	1.0829		100	100	100	100		Amino Acid	Polyamine Metabolism
	560			4-acetamidobutanoate	LC/MS pos early	1558	C02946	HMDB0003681	18189		0.94	1.34	1.17	1.67					0.6431	0.9504	0.0618	0.2927	0.2181	0.1505	0.0012	0.0017	0.2706	0.5381	0.0023	0.002	0.0932	0.4251		1.0346	0.8838	0.9508	1.2308	0.8569	1.3877	0.83	1.1089		100	100	100	100		Amino Acid	Polyamine Metabolism
	563		Guanidino and Acetamido Metabolism	4-guanidinobutanoate	LC/MS pos early	15681	C01035	HMDB0003464	500		0.88	1.39	1.66	2.63					0.6682	0.9504	0.1436	0.3945	0.0307	0.0387	0.0003	0.0007	0.4234	0.5973	0.0002	0.0003	0.1753	0.49		1.4832	0.896	1.157	1.8066	0.8409	2.0654	0.7859	1.4256		100	100	100	100		Amino Acid	Guanidino and Acetamido Metabolism
	566		Glutathione Metabolism	glutathione, reduced (GSH)	LC/MS pos early	2127	D00014 C00051	HMDB0000125	124886		2.22	1.14	0.57	0.29					0.0231	0.3382	0.8838	0.8288	0.1663	0.1249	0.0014	0.0018	0.0851	0.3478	0.002	0.0018	0.1245	0.4458		0.6836	1.2096	0.9759	0.7377	1.9483	0.7809	2.687	1.734		100	100	100	100		Amino Acid	Glutathione Metabolism
	567			glutathione, oxidized (GSSG)	LC/MS pos early	27727	D00031 C00127	HMDB0003337	65359		1.12	0.96	0.84	0.72					0.355	0.8694	0.7505	0.7857	0.1741	0.1279	0.0131	0.01	0.6811	0.7211	0.0096	0.0065	0.3873	0.599		0.8029	0.9564	0.8882	0.7869	1.0158	0.7741	1.0752	0.9246		100	100	100	100		Amino Acid	Glutathione Metabolism
	573			cysteine-glutathione disulfide	LC/MS pos early	35159	R00900	HMDB0000656	3080690		0.87	0.74	0.8	0.68					0.6353	0.9504	0.3606	0.5904	0.3156	0.1904	0.1266	0.0633	0.3247	0.55	0.0819	0.0382	0.7282	0.6973		1.1001	1.3704	1.2503	0.9417	1.2846	0.8151	1.1987	1.0069		100	100	100	100		Amino Acid	Glutathione Metabolism
	574			S-methylglutathione	LC/MS neg	33944	C11347		115260		0.89	1.58	1.19	2.1					0.5499	0.9464	0.0134	0.1381	0.3011	0.1837	0.0003	0.0006	0.1261	0.4099	0.0011	0.0011	0.0266	0.3989		1.062	0.8921	0.9676	1.4036	0.8445	1.6768	0.7969	1.2369		100	100	100	100		Amino Acid	Glutathione Metabolism
	575			S-lactoylglutathione	LC/MS neg	15731	C03451	HMDB0001066	440018		1.14	1.2	0.43	0.45					0.7037	0.9504	0.3247	0.5768	0.0008	0.0032	0.0018	0.0022	0.33	0.55	4.5801e-05	8.9876e-05	0.6417	0.6807		0.6222	1.4494	1.0818	0.6924	1.5483	0.7485	1.6472	1.1979		100	100	100	100		Amino Acid	Glutathione Metabolism
	576			cysteinylglycine	LC/MS pos early	35637	C01419	HMDB0000078	439498		1.01	1.32	1.03	1.34					0.9699	0.9625	0.0731	0.3171	0.9991	0.3972	0.0547	0.033	0.1889	0.4702	0.1731	0.0702	0.1735	0.49		0.9945	0.9658	0.9786	1.1703	0.9727	1.311	0.9795	1.1453		100	100	100	100		Amino Acid	Glutathione Metabolism
	579			5-oxoproline	LC/MS neg	1494	C01879 C02237	HMDB0000267	439685;7405		1.29	1.15	0.9	0.8					0.1435	0.6794	0.4299	0.6356	0.6185	0.2951	0.2404	0.1026	0.1199	0.4016	0.2456	0.0936	0.6462	0.6808		0.9053	1.0094	0.9631	0.9783	1.1568	1.0368	1.3041	1.1704		100	100	100	100		Amino Acid	Glutathione Metabolism
	584			ophthalmate	LC/MS pos early	34592		HMDB0005765	7018721		1.68	1.01	0.76	0.46					0.0071	0.1753	0.8617	0.8235	0.1485	0.1176	0.0004	0.0007	0.0388	0.2333	0.0007	0.0008	0.0631	0.4251		0.9005	1.1809	1.0562	0.9077	1.5828	0.9135	1.9847	1.4491		100	100	100	100		Amino Acid	Glutathione Metabolism
	589			S-nitrosoglutathione (GSNO)	LC/MS pos early	47127		HMDB0004645	104858;7059524		0.97	1	0.17	0.17					0.9576	0.9542	1	0.8444	0.0027	0.007	0.0019	0.0023	0.9709	0.8028	0.0001	0.0002	0.9709	0.7611		0.1397	0.8275	0.5218	0.1397	0.8157	0.1397	0.8039	0.4718		0	80	20	80		Amino Acid	Glutathione Metabolism
	590			S-(1,2-dicarboxyethyl)glutathione	LC/MS neg	63009			9802383		1.33	1.44	0.81	0.87					0.2003	0.7589	0.091	0.3403	0.3569	0.2056	0.6717	0.227	0.0412	0.2405	0.3388	0.1226	0.6983	0.6965		0.8312	1.0248	0.9388	1.0332	1.1954	1.1948	1.3659	1.2803		100	100	100	100		Amino Acid	Glutathione Metabolism
	591			4-hydroxy-nonenal-glutathione	LC/MS neg	48487		HMDB0240578	92970719		1.58	1.07	0.82	0.56					0.0036	0.1175	0.6039	0.7445	0.2324	0.155	0.0008	0.0012	0.015	0.1453	0.0018	0.0017	0.0671	0.4251		0.8506	1.0381	0.9548	0.8851	1.3377	0.9126	1.6372	1.2749		100	100	100	100		Amino Acid	Glutathione Metabolism
	593			CoA-glutathione*	LC/MS neg	62804	C00920		46873828		0.84	1.04	1.37	1.7					0.2686	0.8443	0.66	0.7695	0.1067	0.0946	0.0036	0.0037	0.651	0.7006	0.0026	0.0021	0.2826	0.5399		1.258	0.9192	1.0698	1.286	0.8452	1.3084	0.7712	1.0398		100	100	100	100		Amino Acid	Glutathione Metabolism
	633	Peptide	Gamma-glutamyl Amino Acid	gamma-glutamylcysteine	LC/MS pos early	1778	C00669	HMDB0001049	123938		1.41	1.1	0.8	0.63					0.1491	0.6883	0.6725	0.7695	0.4856	0.2526	0.0885	0.0485	0.1949	0.4797	0.097	0.0439	0.4769	0.6478		0.8434	1.0505	0.9585	0.8896	1.2658	0.9265	1.4811	1.2038		100	100	100	100		Peptide	Gamma-glutamyl Amino Acid
	634			gamma-glutamylglutamate	LC/MS pos early	36738	C05282	HMDB0011737	92865		1.46	1.49	0.82	0.84					0.0346	0.3961	0.0295	0.214	0.2495	0.161	0.3137	0.1292	0.0044	0.0625	0.1334	0.057	0.8777	0.7435		0.8441	1.0277	0.9461	1.0724	1.2647	1.255	1.5017	1.3783		100	100	100	100		Peptide	Gamma-glutamyl Amino Acid
	635			gamma-glutamylglutamine	LC/MS pos early	2730	C05283	HMDB0011738	150914		2.19	2.04	0.9	0.84					7.7261e-05	0.0048	0.0003	0.0087	0.5654	0.2763	0.2895	0.1202	3.946e-06	0.0001	0.256	0.096	0.7493	0.7019		0.6965	0.7768	0.7412	1.1006	1.24	1.4238	1.7031	1.5635		100	100	100	100		Peptide	Gamma-glutamyl Amino Acid
	636			gamma-glutamylglycine	LC/MS pos early	33949		HMDB0011667	100099		1.63	0.79	1.14	0.55					0.0108	0.2127	0.2215	0.4746	0.3835	0.2139	0.0048	0.0046	0.3027	0.5498	0.1267	0.0548	0.0105	0.2601		1.1899	1.0402	1.1067	1.0494	1.3691	0.937	1.6979	1.3174		100	100	100	100		Peptide	Gamma-glutamyl Amino Acid
	638			gamma-glutamylisoleucine*	LC/MS pos early	34456		HMDB0011170	22885096		1.53	1.03	0.84	0.57					0.02	0.328	0.7702	0.7857	0.3491	0.2037	0.0047	0.0046	0.0637	0.2992	0.0094	0.0064	0.1375	0.4631		0.9098	1.0772	1.0028	0.9262	1.3618	0.9393	1.6465	1.2929		100	100	100	100		Peptide	Gamma-glutamyl Amino Acid
	639			gamma-glutamylleucine	LC/MS pos early	18369		HMDB0011171	151023		1.36	0.84	0.87	0.54					0.0911	0.5848	0.4219	0.6293	0.484	0.2525	0.0036	0.0037	0.5332	0.6615	0.0114	0.0073	0.0857	0.4251		1.0575	1.2191	1.1473	0.966	1.4366	0.8928	1.654	1.2734		100	100	100	100		Peptide	Gamma-glutamyl Amino Acid
	641			gamma-glutamyl-epsilon-lysine	LC/MS pos early	33934		HMDB0003869	7015685		1.25	0.76	0.79	0.48					0.2784	0.8564	0.1375	0.392	0.2314	0.155	0.0009	0.0014	0.7164	0.7286	0.002	0.0018	0.075	0.4251		0.9177	1.1682	1.0569	0.7958	1.3157	0.6984	1.4631	1.0807		100	100	100	100		Peptide	Gamma-glutamyl Amino Acid
	642			gamma-glutamylmethionine	LC/MS pos early	44872		HMDB0029155	7009567		1.71	2.28	1	1.34					9.1918e-05	0.005	8.9724e-07	4.268e-05	1	0.3972	0.0063	0.0056	1.0817e-07	5.4892e-06	0.0459	0.0237	0.0459	0.4251		0.4935	0.4935	0.4935	0.8439	0.6677	1.1242	0.8418	0.983		0	0	100	100		Peptide	Gamma-glutamyl Amino Acid
	643			gamma-glutamylphenylalanine	LC/MS neg	33422		HMDB0000594	111299		2.73	2.07	1.02	0.78					9.522e-06	0.0008	0.0003	0.0084	0.9259	0.3797	0.1643	0.0773	1.0254e-06	4.1905e-05	0.3649	0.1284	0.3007	0.5483		0.5652	0.5517	0.5577	0.9016	1.0296	1.1706	1.5075	1.3391		100	60	100	100		Peptide	Gamma-glutamyl Amino Acid
	644			gamma-glutamylthreonine	LC/MS pos early	33364		HMDB0029159	76078708		1.55	0.85	0.89	0.49					0.0118	0.2243	0.3401	0.5895	0.5187	0.2633	0.0003	0.0007	0.2314	0.514	0.0024	0.002	0.0171	0.3507		1.0285	1.1496	1.0958	0.9439	1.4678	0.8763	1.7859	1.3311		100	100	100	100		Peptide	Gamma-glutamyl Amino Acid
	647			gamma-glutamylvaline	LC/MS pos early	43829		HMDB0011172	7015683		1.41	0.85	0.9	0.54					0.0789	0.547	0.4186	0.6266	0.6306	0.2988	0.005	0.0047	0.5018	0.6449	0.0196	0.0115	0.077	0.4251		1.0776	1.2031	1.1473	0.9858	1.4509	0.9124	1.6987	1.3056		100	100	100	100		Peptide	Gamma-glutamyl Amino Acid
	663		Dipeptide	alanylleucine	LC/MS pos early	37093		HMDB0028691	259583		0.97	1.24	0.48	0.61					0.7364	0.9504	0.4181	0.6266	0.0566	0.0608	0.1196	0.0601	0.4135	0.5929	0.0187	0.011	0.7161	0.6965		0.5573	1.1631	0.8938	0.6308	1.1442	0.6896	1.1253	0.9074		60	100	80	100		Peptide	Dipeptide
	867			leucylalanine	LC/MS pos early	40010		HMDB0028922	81721		1.13	1.88	0.71	1.18					0.5496	0.9464	0.0353	0.2292	0.2029	0.1424	0.6742	0.2273	0.0528	0.277	0.5101	0.1711	0.2259	0.5272		0.7279	1.0218	0.8911	1.0848	1.0895	1.3704	1.1572	1.2638		100	100	100	100		Peptide	Dipeptide
	872			leucylglycine	LC/MS pos early	40045		HMDB0028929	79070		0.94	1.21	1.05	1.35					0.8011	0.9504	0.3332	0.5834	0.8504	0.359	0.1492	0.0721	0.5893	0.6804	0.2554	0.096	0.3806	0.5957		1.1179	1.0624	1.0871	1.2499	1.032	1.3554	1.0016	1.1785		100	100	100	100		Peptide	Dipeptide
	921			phenylalanylalanine	LC/MS pos early	41374		HMDB0028988	5488196		0.94	1.46	1.23	1.9					0.682	0.9504	0.0999	0.3489	0.4649	0.2451	0.0077	0.0064	0.3382	0.5506	0.0181	0.0107	0.139	0.4631		1.1014	0.8956	0.987	1.3822	0.8706	1.6068	0.8457	1.2262		100	100	100	100		Peptide	Dipeptide
	926			phenylalanylglycine	LC/MS pos early	41370		HMDB0028995	6992304		1.15	1.56	0.66	0.89					0.4917	0.8806	0.1877	0.4439	0.2356	0.1566	0.5895	0.207	0.1575	0.4535	0.2209	0.0858	0.61	0.6807		0.7923	1.2004	1.019	1.0396	1.2919	1.2375	1.3834	1.3105		100	100	100	100		Peptide	Dipeptide
	986			threonylphenylalanine	LC/MS neg	31530		HMDB0029068	7010580		1.22	1.37	0.82	0.93					0.459	0.8694	0.3678	0.5904	0.5398	0.2677	0.6658	0.226	0.2499	0.5381	0.4598	0.1571	0.8794	0.7435		0.7345	0.8905	0.8211	0.8874	0.9888	1.0097	1.0872	1.0485		40	40	40	60		Peptide	Dipeptide
	1016			tyrosylglycine	LC/MS neg	41375		HMDB0029105	7021854		1.05	1.01	0.78	0.75					0.5944	0.9473	0.9608	0.8444	0.1078	0.0952	0.0358	0.0231	0.6879	0.7222	0.0128	0.0081	0.7409	0.7019		0.6506	0.8377	0.7545	0.6529	0.8581	0.6548	0.8785	0.7666		20	60	20	80		Peptide	Dipeptide
	1037			valylleucine	LC/MS pos early	39994		HMDB0029131	352039		1.17	1.14	0.53	0.51					0.3744	0.8694	0.7927	0.7909	0.1084	0.0953	0.0274	0.0187	0.4235	0.5973	0.0106	0.0069	0.6709	0.6918		0.5742	1.0898	0.8606	0.619	1.1807	0.6548	1.2716	0.9632		80	100	40	100		Peptide	Dipeptide
	1047			leucylglutamine*	LC/MS pos early	48189		HMDB0028927	4305457		1	1.47	0.79	1.16					0.8676	0.9504	0.1751	0.4308	0.4142	0.2236	0.6596	0.2245	0.2674	0.5381	0.7662	0.2372	0.3724	0.5945		0.9773	1.2424	1.1246	1.2324	1.2426	1.4364	1.2427	1.3396		100	100	100	100		Peptide	Dipeptide
	1190		Acetylated Peptides	phenylacetylglycine	LC/MS neg	33945	C05598	HMDB0000821	68144		0.76	1.11	0.89	1.3					0.4455	0.8694	0.6611	0.7695	0.6942	0.3156	0.418	0.1625	0.8349	0.7677	0.7836	0.241	0.4017	0.6107		0.7428	0.8386	0.796	0.789	0.7361	0.826	0.6335	0.7297		60	60	80	60		Peptide	Acetylated Peptides
	1223	Carbohydrate	Glycolysis, Gluconeogenesis, and Pyruvate Metabolism	glucose	LC/MS polar	20488	C00031	HMDB0000122	5793		0.83	1	1.29	1.55					0.0238	0.3382	0.9195	0.8375	0.0054	0.0116	2.1438e-05	7.9674e-05	0.1196	0.4016	9.5547e-06	2.3922e-05	0.092	0.4251		1.2057	0.9362	1.056	1.2087	0.8583	1.2111	0.7804	0.9957		100	100	100	100		Carbohydrate	Glycolysis, Gluconeogenesis, and Pyruvate Metabolism
	1224			glucose 6-phosphate	LC/MS polar	31260	C00092	HMDB0001401	5958		1.55	1.07	0.55	0.38					0.0108	0.2127	0.6773	0.7695	0.0011	0.0041	7.0202e-06	3.9619e-05	0.0359	0.2325	1.8425e-06	7.8502e-06	0.1124	0.4388		0.6705	1.2196	0.9756	0.698	1.5554	0.7199	1.8912	1.3056		100	100	100	100		Carbohydrate	Glycolysis, Gluconeogenesis, and Pyruvate Metabolism
	1230			fructose 1,6-diphosphate/glucose 1,6-diphosphate/myo-inositol diphosphates	LC/MS neg	46896	C05378 C00354 C01231	HMDB0003514 HMDB0001058	10404962;3934;90658350;124383956;4453;445557;718;82400		1.32	1.52	0.54	0.63					0.0537	0.4331	0.0093	0.1134	0.0009	0.0037	0.0051	0.0048	0.0026	0.0478	0.0001	0.0002	0.4739	0.6478		0.6578	1.2116	0.9655	0.8494	1.4054	1.0028	1.5992	1.301		100	100	100	100		Carbohydrate	Glycolysis, Gluconeogenesis, and Pyruvate Metabolism
	1237			3-phosphoglycerate	LC/MS neg	1414	C00597	HMDB0000807	724		1.2	1.17	0.82	0.8					0.1234	0.6517	0.2144	0.4704	0.1577	0.1211	0.0865	0.0481	0.0568	0.2808	0.0335	0.0184	0.8623	0.7388		0.8486	1.0306	0.9497	0.9284	1.1334	0.9923	1.2363	1.1143		100	100	100	100		Carbohydrate	Glycolysis, Gluconeogenesis, and Pyruvate Metabolism
	1238			phosphoenolpyruvate (PEP)	LC/MS neg	597	C00074	HMDB0000263	1005		0.97	1.23	0.94	1.19					0.746	0.9504	0.0929	0.3403	0.607	0.291	0.1144	0.0583	0.2975	0.5477	0.4547	0.1557	0.1463	0.4631		1.0417	1.1079	1.0785	1.1766	1.0938	1.2845	1.0796	1.1821		100	100	100	100		Carbohydrate	Glycolysis, Gluconeogenesis, and Pyruvate Metabolism
	1239			pyruvate	LC/MS polar	48990	C00022	HMDB0000243	1060		0.91	1.29	0.98	1.38					0.4496	0.8694	0.0625	0.2927	0.9521	0.3897	0.0123	0.0093	0.3663	0.5544	0.0757	0.0358	0.0643	0.4251		0.9903	1.0112	1.0019	1.1486	0.9671	1.2751	0.9231	1.0991		100	100	100	100		Carbohydrate	Glycolysis, Gluconeogenesis, and Pyruvate Metabolism
	1240			lactate	LC/MS polar	527	C00186	HMDB0000190	612		1.14	1.54	0.59	0.79					0.4541	0.8694	0.0307	0.2148	0.0098	0.0173	0.1901	0.0857	0.0389	0.2333	0.0074	0.0052	0.2455	0.5381		0.671	1.1379	0.9304	0.8714	1.218	1.0318	1.298	1.1649		100	100	100	100		Carbohydrate	Glycolysis, Gluconeogenesis, and Pyruvate Metabolism
	1243			glycerate	LC/MS polar	1572	C00258	HMDB0006372 HMDB0000139	752;439194		0.79	1.6	0.72	1.46					0.1278	0.6555	0.0133	0.1381	0.0474	0.054	0.0364	0.0234	0.3643	0.5544	0.9963	0.2859	0.0066	0.2601		0.7901	1.0907	0.9571	1.0524	0.977	1.2623	0.8634	1.0629		100	100	100	100		Carbohydrate	Glycolysis, Gluconeogenesis, and Pyruvate Metabolism
	1254		Pentose Phosphate Pathway	5-phosphoribosyl diphosphate (PRPP)	LC/MS neg	36840	C00119	HMDB0000280	7339		1.03	1.6	0.99	1.55					0.8294	0.9504	0.0334	0.2234	0.9154	0.3776	0.0311	0.0207	0.0835	0.3478	0.1077	0.048	0.1411	0.4631		1.0387	1.0476	1.0436	1.3868	1.0617	1.6653	1.0758	1.3705		100	100	100	100		Carbohydrate	Pentose Phosphate Pathway
	1257			sedoheptulose-7-phosphate	LC/MS neg	35649	C05382	HMDB0001068	616		1.26	1.37	0.7	0.76					0.1005	0.6018	0.0418	0.2521	0.0145	0.0219	0.0347	0.0226	0.0129	0.1321	0.0026	0.0021	0.6815	0.6965		0.7625	1.092	0.9455	0.9179	1.2318	1.0423	1.3717	1.207		100	100	100	100		Carbohydrate	Pentose Phosphate Pathway
	1262		Pentose Metabolism	ribitol	LC/MS polar	15772	C00532 C01904 C00474 C00379	HMDB0002917 HMDB0000508 HMDB0001851 HMDB0000568	6912		1.19	1.42	1.12	1.34					0.4252	0.8694	0.1639	0.4129	0.519	0.2633	0.1724	0.0798	0.1245	0.4099	0.164	0.0673	0.6226	0.6807		0.9528	0.8487	0.895	1.1734	0.9292	1.3499	1.0096	1.1797		100	100	100	100		Carbohydrate	Pentose Metabolism
	1263			ribonate	LC/MS polar	27731	C01685	HMDB0000867	5460677		0.93	1.1	1.25	1.48					0.5882	0.9473	0.4967	0.6825	0.2724	0.1714	0.0245	0.0169	0.9004	0.793	0.0224	0.0129	0.3894	0.5998		1.1599	0.9268	1.0304	1.2212	0.8938	1.2703	0.8607	1.0655		100	100	100	100		Carbohydrate	Pentose Metabolism
	1277			arabitol/xylitol	LC/MS polar	48885	C00542 C01904 C00379	HMDB0002917 HMDB0001851 HMDB0000568	6912;94154		0.98	1.21	0.95	1.18					0.7981	0.9504	0.1959	0.4559	0.6943	0.3156	0.2231	0.0977	0.4327	0.5994	0.5703	0.1861	0.2628	0.5381		0.9107	0.959	0.9375	1.0172	0.9484	1.1025	0.9378	1.0202		100	100	100	100		Carbohydrate	Pentose Metabolism
	1283			arabonate/xylonate	LC/MS polar	48255	C00502 C05411	HMDB0000539	122045;6602431		0.76	1.27	1.02	1.69					0.0995	0.6018	0.2625	0.5179	0.9855	0.3945	0.0088	0.0071	0.7259	0.7286	0.0552	0.0274	0.0581	0.4251		1.0387	1.0205	1.0286	1.1938	0.9004	1.3179	0.7802	1.0491		100	100	100	100		Carbohydrate	Pentose Metabolism
	1289			lyxonate	LC/MS polar	61858					0.78	0.93	1.42	1.69					0.0014	0.0562	0.2834	0.5327	0.0001	0.0009	7.4605e-07	1.0335e-05	0.0032	0.0541	1.426e-07	1.3804e-06	0.08	0.4251		1.2727	0.8975	1.0642	1.2225	0.7991	1.1823	0.7007	0.9415		100	100	100	100		Carbohydrate	Pentose Metabolism
	1299		Glycogen Metabolism	maltose	LC/MS polar	15586	C00208	HMDB0000163	10991489		0.84	1.11	1.3	1.73					0.1874	0.7525	0.522	0.7013	0.0754	0.0737	0.0009	0.0014	0.6448	0.7	0.0008	0.0008	0.1748	0.49		1.0915	0.837	0.9501	1.1565	0.7688	1.2085	0.7005	0.9545		100	100	100	100		Carbohydrate	Glycogen Metabolism
	1346		Fructose, Mannose and Galactose Metabolism	fructose	LC/MS polar	577	C00095	HMDB0000660	2723872		1.25	1.34	0.84	0.9					0.1634	0.6993	0.0602	0.2927	0.1872	0.1336	0.4499	0.1722	0.0253	0.1968	0.1449	0.0612	0.6427	0.6807		0.8244	0.9811	0.9115	0.9807	1.1018	1.1057	1.2225	1.1641		100	100	100	100		Carbohydrate	Fructose, Mannose and Galactose Metabolism
	1351			mannitol/sorbitol	LC/MS polar	46142	C00392 C00794	HMDB0000247 HMDB0000765	6251;5780		1.15	1.21	0.94	0.99					0.2809	0.8589	0.1526	0.4032	0.7062	0.3181	0.9433	0.2892	0.082	0.3456	0.8212	0.249	0.7465	0.7019		0.9283	0.9846	0.9596	1.0366	1.0581	1.1232	1.1316	1.1274		100	100	100	100		Carbohydrate	Fructose, Mannose and Galactose Metabolism
	1353			mannose-6-phosphate	LC/MS polar	1469	C00275	HMDB0001078	439198		1.5	1.14	0.5	0.38					0.0407	0.4163	0.5972	0.7445	0.0019	0.0057	4.5772e-05	0.0001	0.0729	0.3201	8.2274e-06	2.1334e-05	0.2708	0.5381		0.6772	1.3413	1.0462	0.7291	1.6738	0.7707	2.0063	1.3885		100	100	100	100		Carbohydrate	Fructose, Mannose and Galactose Metabolism
	1372			galactonate	LC/MS polar	27719	C15930 C00880	HMDB0000565	12310779;128869		0.86	1.03	1.05	1.25					0.3211	0.8685	0.7779	0.7857	0.7869	0.3393	0.1255	0.0629	0.6278	0.7	0.2088	0.0826	0.3757	0.5945		1.0505	1.0052	1.0253	1.0698	0.9356	1.0853	0.8659	0.9756		100	100	100	100		Carbohydrate	Fructose, Mannose and Galactose Metabolism
	1379		Nucleotide Sugar	UDP-glucose	LC/MS polar	32344	C00029	HMDB0000286	8629		1.33	1.54	0.78	0.9					0.0514	0.4331	0.0136	0.1381	0.1769	0.129	0.5232	0.19	0.0033	0.0541	0.1597	0.0659	0.5688	0.6779		0.762	0.9769	0.8814	0.99	1.1405	1.1724	1.3041	1.2383		100	100	100	100		Carbohydrate	Nucleotide Sugar
	1383			UDP-galactose	LC/MS polar	15860	C00052	HMDB0000302	18068		1.22	1.32	0.8	0.87					0.1407	0.6789	0.0493	0.2712	0.118	0.1015	0.3121	0.1289	0.0192	0.1669	0.0735	0.0352	0.6318	0.6807		0.8354	1.0417	0.95	0.9833	1.1555	1.1016	1.2693	1.1854		100	100	100	100		Carbohydrate	Nucleotide Sugar
	1384			UDP-glucuronate	LC/MS neg	2763	C00167	HMDB0000935	17473		1.34	1.54	0.9	1.03					0.082	0.5583	0.0165	0.1507	0.5346	0.2671	0.7514	0.2441	0.0055	0.0722	0.8127	0.2479	0.5045	0.6576		0.829	0.9226	0.881	1.0792	1.0805	1.2795	1.2384	1.2589		100	100	100	100		Carbohydrate	Nucleotide Sugar
	1387			guanosine 5'-diphospho-fucose	LC/MS neg	15903					1.01	1.07	1.05	1.12					0.8512	0.9504	0.6727	0.7695	0.7721	0.3387	0.5712	0.2019	0.6631	0.7093	0.5499	0.1807	0.8575	0.7388		1.0936	1.0444	1.0663	1.1382	1.0477	1.1738	1.051	1.1124		100	100	100	100		Carbohydrate	Nucleotide Sugar
	1391			UDP-N-acetylglucosamine/galactosamine	LC/MS polar	46148	C00203 C00043	HMDB0000304 HMDB0000290	44576;1167		1.06	0.98	0.94	0.87					0.6675	0.9504	0.7216	0.7857	0.8486	0.359	0.3196	0.1313	0.9715	0.8028	0.4101	0.1428	0.5805	0.6779		1.0135	1.0782	1.0494	1.0017	1.1098	0.9922	1.1414	1.0668		100	100	100	100		Carbohydrate	Nucleotide Sugar
	1392			cytidine 5'-monophospho-N-acetylneuraminic acid	LC/MS polar	36831	C00128	HMDB0001176	448209		1.14	0.99	1.06	0.91					0.2573	0.8365	0.9596	0.8444	0.5974	0.2885	0.5193	0.19	0.453	0.615	0.9528	0.2762	0.4112	0.6145		1.0431	0.9858	1.0113	1.0352	1.0552	1.0288	1.1247	1.0767		100	100	100	100		Carbohydrate	Nucleotide Sugar
	1406		Aminosugar Metabolism	glucuronate	LC/MS polar	15443	C16245	HMDB0000127	441478;94715;23677976;65041;444791		1.01	1.15	0.85	0.96					0.8768	0.9504	0.2978	0.5472	0.2767	0.1735	0.8358	0.2637	0.386	0.5694	0.3494	0.1253	0.509	0.6594		0.895	1.058	0.9856	0.97	1.064	1.03	1.07	1.05		100	100	100	100		Carbohydrate	Aminosugar Metabolism
	1411			N-acetylglucosamine 6-phosphate	LC/MS polar	15107	C00357	HMDB0002817	439219		1.15	1.17	0.5	0.51					0.3969	0.8694	0.445	0.6471	0.0052	0.0115	0.0032	0.0035	0.2607	0.5381	0.0002	0.0003	0.9785	0.7612		0.6827	1.3595	1.0587	0.7471	1.4647	0.7986	1.5698	1.1842		100	100	100	100		Carbohydrate	Aminosugar Metabolism
	1412			N-acetyl-glucosamine 1-phosphate	LC/MS polar	15741	C04256	HMDB0001367	440364		0.94	0.83	0.84	0.75					0.6628	0.9504	0.25	0.5072	0.3665	0.2091	0.09	0.049	0.258	0.5381	0.074	0.0353	0.58	0.6779		1.1344	1.3445	1.2512	1.0292	1.3022	0.945	1.2599	1.1025		100	100	100	100		Carbohydrate	Aminosugar Metabolism
	1418			N-acetylneuraminate	LC/MS pos early	32377	C00270	HMDB0000230	439197		1.03	0.82	1.2	0.95					0.7484	0.9504	0.0897	0.3403	0.1025	0.0913	0.6905	0.2307	0.2905	0.5477	0.3393	0.1226	0.1434	0.4631		1.1797	0.9819	1.0698	1.059	0.9973	0.9624	1.0128	0.9876		100	100	100	100		Carbohydrate	Aminosugar Metabolism
	1430			N-acetylglucosaminylasparagine	LC/MS pos early	48149	C04540	HMDB0000489	123826		1.12	0.94	1.07	0.9					0.6209	0.9504	0.973	0.8444	0.8703	0.3651	0.72	0.238	0.7523	0.7322	0.8985	0.2641	0.7155	0.6965		1.15	1.0699	1.1055	1.1112	1.1363	1.0803	1.2028	1.1415		100	100	100	100		Carbohydrate	Aminosugar Metabolism
	1431			erythronate*	LC/MS polar	42420		HMDB0000613	2781043		1.03	1.27	1.21	1.49					0.8381	0.9504	0.0365	0.2329	0.1135	0.0985	0.0011	0.0016	0.0898	0.3561	0.0012	0.0012	0.1472	0.4631		1.093	0.9005	0.986	1.2551	0.9159	1.3849	0.9313	1.1581		100	100	100	100		Carbohydrate	Aminosugar Metabolism
	1433			N-acetylglucosamine/N-acetylgalactosamine	LC/MS pos early	46539	C01074	HMDB0000212 HMDB0000215	84265;439174		1	1	1.19	1.2					0.9274	0.9531	0.9639	0.8444	0.2222	0.1522	0.2109	0.0929	0.924	0.8	0.0882	0.0405	0.9764	0.7611		1.086	0.9145	0.9907	1.0882	0.913	1.0899	0.9116	1.0008		100	100	100	100		Carbohydrate	Aminosugar Metabolism
	1434			N-glycolylneuraminate	LC/MS pos early	37123	C03410	HMDB0000833	123802		0.99	0.73	1.53	1.13					0.9211	0.9505	0.0084	0.1087	0.001	0.0037	0.238	0.1019	0.0379	0.2333	0.0017	0.0016	0.0494	0.4251		1.3951	0.9089	1.125	1.1828	0.9042	1.0129	0.8995	0.9562		100	100	100	100		Carbohydrate	Aminosugar Metabolism
	1435		Advanced Glycation End-product	N6-carboxymethyllysine	LC/MS pos early	36713		HMDB0240347	123800		0.98	1.14	0.92	1.07					0.8518	0.9504	0.2863	0.5335	0.3265	0.1934	0.7782	0.2507	0.5105	0.652	0.5963	0.1924	0.3647	0.5867		0.9258	1.003	0.9687	0.9971	0.9933	1.0542	0.9835	1.0189		100	100	100	100		Carbohydrate	Advanced Glycation End-product
	1439	Energy	TCA Cycle	citrate	LC/MS neg	1564	C00158	HMDB0000094	311		0.85	0.85	1.93	1.93					0.5754	0.9473	0.3684	0.5904	0.0164	0.0242	0.0267	0.0183	0.3026	0.5498	0.0024	0.002	0.7818	0.7128		1.7338	0.8998	1.2705	1.5878	0.8312	1.4711	0.7626	1.1168		100	100	100	100		Energy	TCA Cycle
	1441			aconitate [cis or trans]	LC/MS neg	46173	C02341 C004174	HMDB0000958 HMDB000072	643757;444212		0.84	0.84	2.27	2.26					0.6304	0.9504	0.377	0.5941	0.0158	0.0237	0.0292	0.0197	0.3335	0.55	0.0025	0.0021	0.7493	0.7019		2.1171	0.931	1.4582	1.924	0.8566	1.7695	0.7822	1.2759		100	100	100	100		Energy	TCA Cycle
	1443			isocitrate	LC/MS pos early	12110	C00451	HMDB0001874	5318532		1.06	0.49	3.88	1.79					0.7252	0.9504	0.0501	0.2712	0.0052	0.0115	0.4085	0.1604	0.2118	0.5032	0.0097	0.0065	0.0927	0.4251		3.0522	0.7866	1.7935	2.1878	0.8113	1.4962	0.8359	1.1661		100	80	80	80		Energy	TCA Cycle
	1445			alpha-ketoglutarate	LC/MS polar	528	C00026	HMDB0000208	51		1.31	1.09	0.57	0.47					0.3143	0.8635	0.9188	0.8375	0.0866	0.0816	0.0074	0.0063	0.5326	0.6615	0.0035	0.0028	0.4421	0.6297		0.7405	1.2999	1.0513	0.778	1.5032	0.8081	1.7064	1.2572		100	100	100	100		Energy	TCA Cycle
	1448			succinate	LC/MS polar	1437	C00042	HMDB0000254	1110		1.15	2.01	0.61	1.06					0.4351	0.8694	0.0029	0.0567	0.0316	0.0393	0.6596	0.2245	0.0068	0.0874	0.1772	0.0715	0.0602	0.4251		0.6718	1.0985	0.9088	1.0471	1.1818	1.3473	1.2652	1.3063		100	100	100	100		Energy	TCA Cycle
	1449			fumarate	LC/MS polar	1643	C00122	HMDB0000134	444972		1.15	1.28	0.69	0.77					0.3994	0.8694	0.0892	0.3403	0.0203	0.0289	0.111	0.0574	0.0744	0.3236	0.0081	0.0056	0.4782	0.6478		0.7908	1.1455	0.9878	0.9158	1.2322	1.0159	1.3189	1.1674		100	100	100	100		Energy	TCA Cycle
	1451			malate	LC/MS neg	1303	C00497 C00149 C00711	HMDB0000744 HMDB0031518 HMDB0000156	525		1.32	1.23	0.68	0.63					0.052	0.4331	0.1175	0.3828	0.0104	0.0174	0.0036	0.0037	0.018	0.1595	0.0004	0.0005	0.8138	0.7275		0.796	1.1787	1.0086	0.8982	1.3699	0.98	1.5611	1.2706		100	100	100	100		Energy	TCA Cycle
	1455			itaconate	LC/MS polar	18373	C00490	HMDB0002092	811		3.16	4.81	0.82	1.25					9.8826e-07	0.0001	7.396e-08	4.5233e-06	0.3659	0.2091	0.1836	0.084	2.5011e-09	2.0442e-07	0.7849	0.241	0.1229	0.4458		0.3761	0.4581	0.4217	1.1729	0.9536	1.8104	1.4491	1.6297		100	100	100	100		Energy	TCA Cycle
	1460			2-methylcitrate/homocitrate	LC/MS neg	52282	C01251	HMDB0003518 HMDB0000379	515;439459		2.46	3.89	0.42	0.66					7.4048e-07	0.0001	6.0458e-09	1.2941e-06	1.5253e-06	7.6192e-05	0.0018	0.0022	4.7533e-10	6.4749e-08	6.8909e-07	3.8486e-06	0.0097	0.2601		0.2726	0.6552	0.4851	0.7105	1.1347	1.0608	1.6143	1.3375		80	100	100	100		Energy	TCA Cycle
	1466		Oxidative Phosphorylation	acetylphosphate	LC/MS polar	15488	C00227	HMDB0001494	186		1.38	1.05	0.61	0.47					0.0078	0.1817	0.6362	0.763	0.0007	0.0032	3.953e-06	2.8683e-05	0.0266	0.1968	9.8423e-07	5.2934e-06	0.0995	0.4357		0.7976	1.2984	1.0758	0.821	1.547	0.8396	1.7955	1.3176		100	100	100	100		Energy	Oxidative Phosphorylation
	1468			phosphate	LC/MS pos early	42109	C00009	HMDB0001429	1061		0.89	1.05	1.12	1.32					0.0284	0.359	0.3717	0.5904	0.0522	0.0576	4.7197e-05	0.0001	0.3365	0.55	7.3373e-05	0.0001	0.034	0.4251		1.0875	0.97	1.0222	1.118	0.9164	1.1425	0.8627	1.0026		100	100	100	100		Energy	Oxidative Phosphorylation
	1473	Lipid	Fatty Acid Metabolism	acetyl CoA	LC/MS neg	43840	C00024	HMDB0001206	444493		1.17	0.85	0.53	0.39					0.4337	0.8694	0.489	0.6819	0.0255	0.0332	0.0008	0.0013	0.972	0.8028	0.0003	0.0004	0.3025	0.5483		0.7961	1.4978	1.1859	0.729	1.6257	0.6753	1.7537	1.2145		100	100	100	100		Lipid	Fatty Acid Metabolism
	1519		Long Chain Saturated Fatty Acid	behenate (22:0)*	LC/MS neg	12125	C08281	HMDB0000944	8215		0.99	0.83	1.18	0.99					0.9943	0.9693	0.2274	0.4819	0.4681	0.2461	0.5984	0.2096	0.3717	0.5544	0.8653	0.257	0.3768	0.5945		1.1119	0.9422	1.0176	1.0085	0.9373	0.9257	0.9324	0.9291		100	100	100	100		Lipid	Long Chain Saturated Fatty Acid
	1540		Long Chain Monounsaturated Fatty Acid	10-nonadecenoate (19:1n9)	LC/MS neg	33972		HMDB0013622	5312513		0.74	0.81	0.99	1.08					0.1134	0.627	0.2696	0.5222	0.8322	0.3543	0.816	0.2601	0.0654	0.2992	0.9956	0.2859	0.7539	0.7019		1.097	1.1089	1.1036	0.9836	0.9664	0.8928	0.8239	0.8584		100	100	100	100		Lipid	Long Chain Monounsaturated Fatty Acid
	1543			eicosenoate (20:1)	LC/MS neg	33587	C16526	HMDB0002231 HMDB0062436	5282769;5282768;94159		0.84	0.75	1.05	0.93					0.527	0.9264	0.1627	0.4129	0.8568	0.3602	0.4857	0.1814	0.1512	0.4477	0.7262	0.2263	0.542	0.6752		1.1796	1.127	1.1504	1.0127	1.0343	0.8792	0.9416	0.9104		100	100	100	100		Lipid	Long Chain Monounsaturated Fatty Acid
	1549			nervonate (24:1n9)*	LC/MS neg	52674	C08323	HMDB0002368	5281120		0.86	1.02	0.69	0.83					0.9851	0.9679	0.9775	0.8444	0.6445	0.3039	0.6591	0.2245	0.9938	0.8033	0.5246	0.1747	0.9734	0.7611		0.8487	1.2246	1.0576	0.8605	1.1391	0.8699	1.0536	0.9618		100	100	80	100		Lipid	Long Chain Monounsaturated Fatty Acid
	1562		Long Chain Polyunsaturated Fatty Acid (n3 and n6)	docosapentaenoate (n3 DPA; 22:5n3)	LC/MS neg	32504	C16513	HMDB0001976 HMDB0006528	6441454		1.02	0.68	0.7	0.47					0.9767	0.9635	0.1264	0.3828	0.1522	0.1181	0.0044	0.0044	0.2652	0.5381	0.004	0.0032	0.2495	0.5381		0.9137	1.2971	1.1267	0.7512	1.3128	0.6213	1.3284	0.9748		100	100	80	100		Lipid	Long Chain Polyunsaturated Fatty Acid (n3 and n6)
	1563			docosahexaenoate (DHA; 22:6n3)	LC/MS neg	44675	C06429	HMDB0002183	445580		1.03	0.73	0.73	0.52					0.9453	0.9531	0.1411	0.3921	0.142	0.1146	0.0043	0.0043	0.296	0.5477	0.0037	0.003	0.257	0.5381		0.887	1.2223	1.0733	0.7555	1.2402	0.6502	1.258	0.9541		100	100	100	100		Lipid	Long Chain Polyunsaturated Fatty Acid (n3 and n6)
	1570			dihomo-linoleate (20:2n6)	LC/MS neg	17805	C16525	HMDB0005060	6439848		0.88	0.79	0.89	0.8					0.5772	0.9473	0.256	0.5098	0.5896	0.2865	0.2244	0.098	0.2304	0.514	0.2233	0.0865	0.6463	0.6808		1.0712	1.2029	1.1444	0.9439	1.1298	0.8421	1.0566	0.9494		100	100	100	100		Lipid	Long Chain Polyunsaturated Fatty Acid (n3 and n6)
	1572			dihomo-linolenate (20:3n3 or n6)	LC/MS neg	35718	C03242	HMDB0002925	5280581		0.86	0.91	0.39	0.41					0.856	0.9504	0.9423	0.8404	0.0068	0.0132	0.0057	0.0053	0.8594	0.7762	0.0004	0.0005	0.9427	0.7591		0.5545	1.4119	1.0309	0.526	1.3147	0.5032	1.2175	0.8604		100	100	80	100		Lipid	Long Chain Polyunsaturated Fatty Acid (n3 and n6)
	1573			arachidonate (20:4n6)	LC/MS neg	1110	C00219	HMDB0001043	444899		1.02	0.78	0.85	0.65					0.8765	0.9504	0.1764	0.4315	0.3573	0.2056	0.0175	0.0127	0.3701	0.5544	0.0234	0.0134	0.2719	0.5381		0.8964	1.0546	0.9843	0.7888	1.0666	0.7027	1.0786	0.8906		100	100	100	100		Lipid	Long Chain Polyunsaturated Fatty Acid (n3 and n6)
	1576			docosapentaenoate (n6 DPA; 22:5n6)	LC/MS neg	37478	C16513	HMDB0001976	6441454		1.18	0.48	0.71	0.29					0.6876	0.9504	0.1821	0.4377	0.2715	0.1714	0.0072	0.0062	0.4726	0.627	0.0097	0.0065	0.2134	0.5133		1.0298	1.4515	1.2641	0.7337	1.5842	0.4969	1.717	1.1069		100	100	80	100		Lipid	Long Chain Polyunsaturated Fatty Acid (n3 and n6)
	1577			docosadienoate (22:2n6)	LC/MS neg	32415	C16533	HMDB0061714	5282807		0.79	0.74	0.97	0.91					0.5963	0.9473	0.2348	0.4904	0.888	0.3702	0.3703	0.1485	0.2228	0.5115	0.472	0.1605	0.6043	0.6803		1.2184	1.2575	1.2401	1.0422	1.1264	0.9013	0.9954	0.9483		100	100	100	100		Lipid	Long Chain Polyunsaturated Fatty Acid (n3 and n6)
	1579			mead acid (20:3n9)	LC/MS neg	35174		HMDB0010378	5312531		0.78	0.74	0.67	0.63					0.4995	0.8909	0.2029	0.462	0.263	0.1671	0.0696	0.0403	0.1694	0.4592	0.045	0.0234	0.6283	0.6807		0.8594	1.2903	1.0988	0.7339	1.1494	0.6334	1.0084	0.8209		100	100	80	100		Lipid	Long Chain Polyunsaturated Fatty Acid (n3 and n6)
	1659		Fatty Acid, Dicarboxylate	glutarate (C5-DC)	LC/MS polar	396	C00489	HMDB0000661	743;4418048		1.22	2.51	1.22	2.51					0.4707	0.8694	0.0032	0.0588	0.3627	0.2081	0.0012	0.0017	0.0079	0.0951	0.0039	0.003	0.0587	0.4251		0.8994	0.7374	0.8094	1.6538	0.8175	2.2573	0.8976	1.5775		100	100	100	80		Lipid	Fatty Acid, Dicarboxylate
	1663			2-hydroxyglutarate	LC/MS polar	37253	C02630	HMDB0059655	43		1.32	1.83	0.45	0.63					0.0007	0.0344	2.4769e-07	1.3255e-05	7.0261e-09	1.4148e-06	3.288e-06	2.6369e-05	1.2089e-07	5.4892e-06	1.008e-09	9.9128e-08	0.0031	0.2601		0.51	1.1268	0.8527	0.7465	1.3058	0.9357	1.4848	1.2103		100	100	100	100		Lipid	Fatty Acid, Dicarboxylate
	1667			2-hydroxyadipate	LC/MS polar	31934	C02360	HMDB0000321	193530		1.32	1.91	0.62	0.9					0.0721	0.5067	0.0068	0.0999	0.0976	0.0893	0.6378	0.2199	0.0026	0.0478	0.1271	0.0548	0.3543	0.5801		0.5646	0.9079	0.7553	0.8509	1.0528	1.08	1.1977	1.1389		20	100	100	100		Lipid	Fatty Acid, Dicarboxylate
	1668			3-hydroxyadipate	LC/MS polar	62069		HMDB0000345	151913		1.01	0.99	0.56	0.55					0.8889	0.9504	0.8151	0.8018	0.0141	0.0216	0.008	0.0067	0.7903	0.7564	0.0009	0.001	0.9407	0.759		0.7014	1.2536	1.0082	0.6993	1.2581	0.6975	1.2626	0.9801		100	100	100	100		Lipid	Fatty Acid, Dicarboxylate
	1768		Fatty Acid Metabolism (also BCAA Metabolism)	butyrylcarnitine (C4)	LC/MS pos early	32412	C02862	HMDB0002013	439829		0.81	1.4	0.99	1.69					0.3843	0.8694	0.1238	0.3828	0.9912	0.3952	0.0196	0.0141	0.5761	0.6765	0.0945	0.0429	0.0918	0.4251		1.0222	1.0361	1.0299	1.2468	0.9396	1.4265	0.843	1.1348		100	100	100	100		Lipid	Fatty Acid Metabolism (also BCAA Metabolism)
	1771			propionylcarnitine (C3)	LC/MS pos early	32452	C03017	HMDB0000824	107738		1.49	2.45	1.35	2.22					0.0381	0.4075	0.0003	0.0087	0.1315	0.1102	0.0006	0.001	0.0002	0.0051	0.0009	0.001	0.0938	0.4251		0.9545	0.7076	0.8174	1.723	0.8805	2.3377	1.0534	1.6956		100	100	100	100		Lipid	Fatty Acid Metabolism (also BCAA Metabolism)
	1774			methylmalonate (MMA)	LC/MS polar	1496	C02170	HMDB0000202	487		3.35	6.71	0.36	0.72					2.2046e-06	0.0002	1.4607e-08	2.0844e-06	3.6564e-05	0.0004	0.0774	0.044	1.3479e-09	1.3771e-07	6.0631e-05	0.0001	0.0109	0.2601		0.2077	0.5768	0.4128	0.8666	1.2558	1.3938	1.9348	1.6643		100	100	100	100		Lipid	Fatty Acid Metabolism (also BCAA Metabolism)
	1840		Fatty Acid Metabolism (Acyl Carnitine, Short Chain)	acetylcarnitine (C2)	LC/MS pos early	32198	C02571	HMDB0000201	7045767		0.81	0.63	1.86	1.46					0.2887	0.8612	0.0349	0.2292	0.0057	0.0119	0.057	0.0342	0.0275	0.1968	0.0019	0.0017	0.3658	0.5867		1.7929	0.9657	1.3333	1.4285	0.8727	1.137	0.7798	0.9584		100	100	100	100		Lipid	Fatty Acid Metabolism (Acyl Carnitine, Short Chain)
	1844		Fatty Acid Metabolism (Acyl Carnitine, Medium Chain)	hexanoylcarnitine (C6)	LC/MS pos early	32328		HMDB0000756	6426853		0.95	0.92	1.06	1.04					0.7657	0.9504	0.7238	0.7857	0.6914	0.3156	0.7306	0.2396	0.645	0.7	0.6004	0.1931	0.9578	0.7611		1.1526	1.0824	1.1136	1.1035	1.0554	1.0643	1.0283	1.0463		100	100	100	100		Lipid	Fatty Acid Metabolism (Acyl Carnitine, Medium Chain)
	1852			octanoylcarnitine (C8)	LC/MS pos late	33936	C02838	HMDB0000791	11953814;123701		1.07	0.93	0.86	0.75					0.7361	0.9504	0.8037	0.7946	0.219	0.1505	0.0673	0.0396	0.9597	0.8028	0.0372	0.02	0.6807	0.6965		0.9726	1.1311	1.0606	0.9374	1.1713	0.9092	1.2116	1.0604		100	100	100	100		Lipid	Fatty Acid Metabolism (Acyl Carnitine, Medium Chain)
	1857			nonanoylcarnitine (C9)	LC/MS pos late	61775		HMDB0013288	91825642		0.95	1.14	0.77	0.92					0.6607	0.9504	0.391	0.6043	0.1455	0.1158	0.8106	0.2589	0.7418	0.7322	0.2184	0.085	0.3572	0.5801		0.9703	1.2679	1.1356	1.0465	1.2362	1.1074	1.2045	1.156		100	100	100	100		Lipid	Fatty Acid Metabolism (Acyl Carnitine, Medium Chain)
	1860			decanoylcarnitine (C10)	LC/MS pos late	33941		HMDB0000651	10245190		1.17	0.99	0.87	0.74					0.4869	0.8788	0.8665	0.8244	0.3362	0.1985	0.1337	0.0659	0.5488	0.664	0.0903	0.0412	0.7205	0.6965		1.0057	1.1549	1.0886	0.9977	1.2517	0.9913	1.3484	1.1699		100	100	100	100		Lipid	Fatty Acid Metabolism (Acyl Carnitine, Medium Chain)
	1861			laurylcarnitine (C12)	LC/MS pos late	34534		HMDB000225	168381		0.97	0.84	0.92	0.79					0.8628	0.9504	0.3698	0.5904	0.518	0.2633	0.1526	0.0731	0.4399	0.6053	0.1504	0.0631	0.589	0.6779		1.0538	1.15	1.1073	0.9585	1.1333	0.8823	1.1165	0.9994		100	100	100	100		Lipid	Fatty Acid Metabolism (Acyl Carnitine, Medium Chain)
	1862		Fatty Acid Metabolism (Acyl Carnitine, Long Chain Saturated)	myristoylcarnitine (C14)	LC/MS pos late	33952		HMDB000506	6426854		0.91	0.92	1.1	1.11					0.567	0.9469	0.7574	0.7857	0.7177	0.3211	0.5302	0.191	0.5379	0.6615	0.4893	0.1649	0.8652	0.7388		1.1406	1.0341	1.0815	1.0868	0.9891	1.0437	0.944	0.9939		100	100	100	100		Lipid	Fatty Acid Metabolism (Acyl Carnitine, Long Chain Saturated)
	1863			pentadecanoylcarnitine (C15)*	LC/MS pos late	57522		HMDB0062517	123132011		0.96	0.88	0.99	0.91					0.7417	0.9504	0.6777	0.7695	0.7818	0.3393	0.6855	0.2296	0.598	0.6845	0.6323	0.2014	0.9388	0.759		1.0597	1.0691	1.065	0.9882	1.0457	0.9309	1.0222	0.9766		100	100	100	100		Lipid	Fatty Acid Metabolism (Acyl Carnitine, Long Chain Saturated)
	1864			palmitoylcarnitine (C16)	LC/MS pos late	44681	C02990	HMDB0000222	461		0.88	0.95	1.12	1.22					0.3696	0.8694	0.8637	0.8235	0.5905	0.2865	0.2057	0.0908	0.4581	0.6179	0.2107	0.0829	0.6192	0.6807		1.1667	1.0383	1.0954	1.137	0.9758	1.1132	0.9133	1.0132		100	100	100	100		Lipid	Fatty Acid Metabolism (Acyl Carnitine, Long Chain Saturated)
	1865			margaroylcarnitine (C17)*	LC/MS pos late	57512		HMDB0006210	53477803		0.88	0.93	0.86	0.91					0.3072	0.8635	0.7417	0.7857	0.243	0.1594	0.5652	0.2008	0.3477	0.5544	0.2174	0.0849	0.6376	0.6807		0.9544	1.1149	1.0436	0.9151	1.0456	0.8836	0.9763	0.9299		100	100	100	100		Lipid	Fatty Acid Metabolism (Acyl Carnitine, Long Chain Saturated)
	1866			stearoylcarnitine (C18)	LC/MS pos late	34409		HMDB0000848	3006797		0.71	0.89	1.04	1.3					0.0444	0.4182	0.5266	0.7024	0.9646	0.3901	0.141	0.0684	0.0668	0.2999	0.2891	0.1066	0.3179	0.5629		1.1728	1.1259	1.1467	1.1001	0.9648	1.042	0.8037	0.9229		100	100	100	100		Lipid	Fatty Acid Metabolism (Acyl Carnitine, Long Chain Saturated)
	1882		Fatty Acid Metabolism (Acyl Carnitine, Monounsaturated)	5-dodecenoylcarnitine (C12:1)	LC/MS pos late	61769		HMDB13326	91825571		1.13	0.98	0.55	0.48					0.6139	0.9504	0.9705	0.8444	0.0381	0.0454	0.0096	0.0076	0.7489	0.7322	0.0022	0.0019	0.7087	0.6965		0.7295	1.3272	1.0616	0.7231	1.4167	0.7179	1.5062	1.1121		100	100	80	100		Lipid	Fatty Acid Metabolism (Acyl Carnitine, Monounsaturated)
	1884			myristoleoylcarnitine (C14:1)*	LC/MS pos late	48182		HMDB0240588	129691961		0.96	0.84	0.75	0.66					0.8443	0.9504	0.4305	0.6356	0.1495	0.1176	0.0383	0.0244	0.4787	0.6318	0.0177	0.0106	0.6575	0.6851		0.9828	1.3033	1.1608	0.8974	1.2752	0.8291	1.2471	1.0381		100	100	100	100		Lipid	Fatty Acid Metabolism (Acyl Carnitine, Monounsaturated)
	1885			palmitoleoylcarnitine (C16:1)*	LC/MS pos late	53223			71464547		0.94	0.98	0.68	0.71					0.7878	0.9504	0.9945	0.8444	0.078	0.0759	0.1051	0.0552	0.8573	0.7762	0.0218	0.0126	0.8495	0.7388		0.8349	1.224	1.0511	0.8256	1.188	0.8182	1.1519	0.985		100	100	100	100		Lipid	Fatty Acid Metabolism (Acyl Carnitine, Monounsaturated)
	1886			oleoylcarnitine (C18:1)	LC/MS pos late	35160		HMDB0005065	6441392		0.83	0.92	0.85	0.94					0.3148	0.8635	0.7378	0.7857	0.3438	0.2021	0.725	0.2386	0.3515	0.5544	0.3536	0.1259	0.6483	0.6811		0.969	1.1465	1.0676	0.9257	1.0474	0.891	0.9484	0.9197		100	100	100	100		Lipid	Fatty Acid Metabolism (Acyl Carnitine, Monounsaturated)
	1887			eicosenoylcarnitine (C20:1)*	LC/MS pos late	57519					0.67	0.99	0.83	1.22					0.0981	0.6018	0.8731	0.8252	0.3159	0.1904	0.4164	0.1623	0.2921	0.5477	0.8583	0.2559	0.2039	0.4998		1.0597	1.2798	1.182	1.0535	1.07	1.0486	0.8601	0.9543		100	100	100	100		Lipid	Fatty Acid Metabolism (Acyl Carnitine, Monounsaturated)
	1891		Fatty Acid Metabolism (Acyl Carnitine, Polyunsaturated)	linoleoylcarnitine (C18:2)*	LC/MS pos late	46223		HMDB0006469	6450015		0.94	0.74	0.72	0.56					0.8207	0.9504	0.1919	0.4515	0.1254	0.1065	0.0101	0.0079	0.2672	0.5381	0.006	0.0044	0.4163	0.6145		0.8875	1.2322	1.079	0.7572	1.1969	0.653	1.1617	0.9074		100	100	100	100		Lipid	Fatty Acid Metabolism (Acyl Carnitine, Polyunsaturated)
	1893			dihomo-linoleoylcarnitine (C20:2)*	LC/MS pos late	57520					0.68	0.57	0.9	0.76					0.09	0.5848	0.0262	0.1968	0.5581	0.2753	0.1707	0.0793	0.0083	0.0971	0.1752	0.0709	0.5896	0.6779		1.2407	1.374	1.3148	0.9461	1.1533	0.7105	0.9325	0.8215		100	100	100	100		Lipid	Fatty Acid Metabolism (Acyl Carnitine, Polyunsaturated)
	1894			arachidonoylcarnitine (C20:4)	LC/MS pos late	57518		HMDB0006455	136212424		0.92	0.45	0.84	0.41					0.7292	0.9504	0.0065	0.0988	0.3961	0.2173	0.0013	0.0018	0.0226	0.1921	0.0046	0.0035	0.0574	0.4251		0.9878	1.1818	1.0956	0.686	1.1336	0.4445	1.0854	0.765		100	100	100	100		Lipid	Fatty Acid Metabolism (Acyl Carnitine, Polyunsaturated)
	1900			docosapentaenoylcarnitine (C22:5n3)*	LC/MS pos late	57529			71464594		0.59	0.41	1.77	1.23					0.202	0.7589	0.0123	0.1381	0.0851	0.0816	0.7876	0.2532	0.0093	0.1024	0.147	0.0619	0.2669	0.5381		1.106	0.626	0.8393	0.7441	0.4976	0.4546	0.3693	0.4119		100	60	20	40		Lipid	Fatty Acid Metabolism (Acyl Carnitine, Polyunsaturated)
	1919		Fatty Acid Metabolism (Acyl Carnitine, Hydroxy)	(R)-3-hydroxybutyrylcarnitine	LC/MS pos early	43264		HMDB0013127	53481617		0.97	0.48	1.2	0.59					0.8085	0.9504	0.0237	0.195	0.7827	0.3393	0.0506	0.0307	0.0639	0.2992	0.2291	0.0885	0.1172	0.4458		1.4811	1.2373	1.3457	1.0531	1.2208	0.7106	1.2044	0.9575		100	100	100	100		Lipid	Fatty Acid Metabolism (Acyl Carnitine, Hydroxy)
	1920			(S)-3-hydroxybutyrylcarnitine	LC/MS pos early	52984		HMDB0013127	71464477		1.05	0.53	1.07	0.53					0.8459	0.9504	0.0056	0.0887	0.9648	0.3901	0.0027	0.0031	0.0426	0.2443	0.0286	0.016	0.0252	0.3989		1.3261	1.2429	1.2799	0.9771	1.2746	0.6979	1.3062	1.002		100	100	100	100		Lipid	Fatty Acid Metabolism (Acyl Carnitine, Hydroxy)
	1927			3-hydroxydecanoylcarnitine	LC/MS pos late	63358		HMDB0061636	121454166		1.25	0.64	0.76	0.39					0.2609	0.8365	0.1398	0.392	0.2251	0.1533	0.0008	0.0013	0.7438	0.7322	0.0018	0.0017	0.072	0.4251		0.9997	1.3177	1.1763	0.7987	1.4849	0.6379	1.6521	1.145		100	100	100	100		Lipid	Fatty Acid Metabolism (Acyl Carnitine, Hydroxy)
	1928			3-hydroxypalmitoylcarnitine	LC/MS pos late	61839		HMDB0013336	126456228		1.25	0.66	0.83	0.44					0.2108	0.762	0.077	0.323	0.2983	0.1831	0.0005	0.0008	0.6347	0.7	0.0016	0.0015	0.0378	0.4251		0.9785	1.1853	1.0934	0.7943	1.3347	0.6469	1.4842	1.0655		100	100	100	100		Lipid	Fatty Acid Metabolism (Acyl Carnitine, Hydroxy)
	1929			3-hydroxyoleoylcarnitine	LC/MS pos late	61840			129637446		1.38	0.61	0.63	0.28					0.1528	0.6883	0.069	0.3111	0.0353	0.0431	2.2755e-05	8.0309e-05	0.7007	0.7222	3.3468e-05	6.6574e-05	0.0266	0.3989		0.7682	1.2231	1.0209	0.6	1.4533	0.4655	1.6836	1.0745		100	100	100	100		Lipid	Fatty Acid Metabolism (Acyl Carnitine, Hydroxy)
	1931		Carnitine Metabolism	deoxycarnitine	LC/MS pos early	36747	C01181	HMDB0001161	22620		0.83	0.95	1.63	1.86					0.236	0.7851	0.8378	0.8101	0.0071	0.0135	0.0006	0.001	0.334	0.55	0.0001	0.0002	0.4975	0.6572		1.4235	0.8746	1.1186	1.3869	0.8018	1.3577	0.7289	1.0433		100	100	100	100		Lipid	Carnitine Metabolism
	1932			carnitine	LC/MS pos early	15500	C00487 C00308	HMDB0000062	288		0.9	1.19	1.75	2.32					0.6413	0.9504	0.2866	0.5335	0.0103	0.0173	0.0003	0.0006	0.6397	0.7	7.3702e-05	0.0001	0.2762	0.5381		1.422	0.812	1.0831	1.5721	0.7707	1.6922	0.7295	1.2108		100	100	100	100		Lipid	Carnitine Metabolism
	1943		Fatty Acid Metabolism (Acyl Choline)	palmitoylcholine	LC/MS pos late	52944		HMDB0240592	151731		1.03	0.74	0.58	0.41					0.66	0.9504	0.3668	0.5904	0.0524	0.0576	0.0023	0.0027	0.7171	0.7286	0.001	0.0011	0.3403	0.5749		0.851	1.4794	1.2001	0.7281	1.5017	0.6297	1.5241	1.0769		100	100	100	100		Lipid	Fatty Acid Metabolism (Acyl Choline)
	1944			oleoylcholine	LC/MS pos late	53260		HMDB0240596	59040790		1.09	0.56	0.49	0.25					0.5629	0.9469	0.0603	0.2927	0.0116	0.0185	3.5318e-05	0.0001	0.3005	0.5498	2.1565e-05	4.7446e-05	0.0791	0.4251		0.7878	1.6093	1.2442	0.5947	1.6789	0.4402	1.7485	1.0944		100	100	100	100		Lipid	Fatty Acid Metabolism (Acyl Choline)
	1945			palmitoloelycholine	LC/MS pos late	53257					0.95	0.86	0.36	0.32					0.8397	0.9504	0.7701	0.7857	0.013	0.0203	0.0032	0.0035	0.9409	0.8028	0.0005	0.0006	0.7256	0.6965		0.553	1.5427	1.1028	0.5095	1.5058	0.4747	1.469	0.9718		80	100	60	100		Lipid	Fatty Acid Metabolism (Acyl Choline)
	1968		Fatty Acid, Monohydroxy	2-hydroxypalmitate	LC/MS neg	35675		HMDB0031057	12575964;92836;11065598		1.03	0.82	1.09	0.87					0.7036	0.9504	0.2374	0.4933	0.5093	0.261	0.3445	0.14	0.5385	0.6615	0.8613	0.2563	0.2636	0.5381		1.0599	0.968	1.0088	0.9528	0.9843	0.8672	1.0007	0.9339		100	100	100	100		Lipid	Fatty Acid, Monohydroxy
	1971			2-hydroxystearate	LC/MS neg	17945	C03045 C03042	HMDB0062549	69417;439885;439887		1.2	0.87	1.21	0.88					0.4171	0.8694	0.4642	0.6581	0.377	0.212	0.5159	0.19	0.9796	0.8028	0.8396	0.2524	0.2808	0.539		1.1805	0.9726	1.065	1.0977	1.072	1.0314	1.1715	1.1014		100	100	100	100		Lipid	Fatty Acid, Monohydroxy
	1979			3-hydroxyhexanoate	LC/MS neg	53230		HMDB0061652 HMDB0010718	151492		1.65	1.01	0.89	0.54					0.005	0.1443	0.9988	0.8444	0.4894	0.2533	0.0011	0.0016	0.0394	0.2333	0.005	0.0038	0.0396	0.4251		0.6807	0.7641	0.7271	0.6829	1.0112	0.6847	1.2582	0.9715		20	60	40	100		Lipid	Fatty Acid, Monohydroxy
	2034		Fatty Acid, Dihydroxy	2R,3R-dihydroxybutyrate	LC/MS polar	63109		HMDB0000498	13120901		1.36	1.25	0.91	0.84					0.2854	0.8612	0.613	0.7477	0.959	0.3901	0.5474	0.1954	0.2739	0.5381	0.6519	0.2058	0.7062	0.6965		1.1438	1.2508	1.2032	1.3045	1.4779	1.433	1.7051	1.569		100	100	100	100		Lipid	Fatty Acid, Dihydroxy
	2159		Endocannabinoid	oleoyl ethanolamide	LC/MS pos late	38102		HMDB0002088	5283454		1.05	1.18	0.91	1.03					0.6904	0.9504	0.1687	0.4195	0.3988	0.2182	0.8392	0.2642	0.2031	0.4883	0.631	0.2014	0.4512	0.6326		0.943	1.0317	0.9923	1.0376	1.0586	1.1133	1.0854	1.0994		100	100	100	100		Lipid	Endocannabinoid
	2162			palmitoyl ethanolamide	LC/MS pos late	38165	C16512	HMDB0002100	4671		0.96	1.11	0.85	0.97					0.591	0.9473	0.1386	0.392	0.0255	0.0332	0.6796	0.2286	0.4581	0.6179	0.0538	0.0268	0.1506	0.4631		0.9	1.0631	0.9906	0.9543	1.044	0.9978	1.0248	1.0113		100	100	100	100		Lipid	Endocannabinoid
	2163			stearoyl ethanolamide	LC/MS pos late	38625		HMDB0013078	27902		0.96	1.06	0.86	0.95					0.4661	0.8694	0.3964	0.6082	0.0349	0.0429	0.4442	0.1705	0.9043	0.793	0.0417	0.0221	0.2688	0.5381		0.9364	1.0869	1.02	0.9657	1.0653	0.9891	1.0437	1.0164		100	100	100	100		Lipid	Endocannabinoid
	2172			N-oleoyltaurine	LC/MS neg	39732			6437033		1.2	0.8	0.9	0.6					0.4665	0.8694	0.2739	0.5258	0.793	0.3412	0.041	0.0259	0.758	0.7341	0.1046	0.0467	0.2005	0.4946		1.0398	1.1555	1.1041	0.9254	1.2704	0.8338	1.3853	1.1095		100	100	100	100		Lipid	Endocannabinoid
	2173			N-stearoyltaurine	LC/MS neg	39730			168274		1.09	0.7	1.06	0.68					0.7605	0.9504	0.1208	0.3828	0.9067	0.3749	0.0729	0.0419	0.3407	0.5526	0.2354	0.0904	0.179	0.4912		1.1308	1.0666	1.0951	0.9404	1.1135	0.788	1.1604	0.9742		100	100	100	100		Lipid	Endocannabinoid
	2201		Inositol Metabolism	myo-inositol	LC/MS polar	1124	C00137	HMDB0000211	892		0.85	1.11	2.55	3.32					0.3517	0.8694	0.4478	0.6471	1.6312e-05	0.0003	4.7776e-07	8.0889e-06	0.9278	0.8016	3.4588e-08	6.5114e-07	0.2389	0.5378		1.6467	0.6459	1.0907	1.7476	0.5982	1.8283	0.5505	1.1894		100	100	100	100		Lipid	Inositol Metabolism
	2210			inositol 1-phosphate (I1P)	LC/MS polar	43849	C01177	HMDB0000213	440194		1.93	0.93	0.43	0.21					0.0256	0.3382	0.8226	0.8059	0.0103	0.0173	3.303e-05	0.0001	0.1458	0.4477	1.909e-05	4.3314e-05	0.0817	0.4251		0.67	1.5432	1.1551	0.6424	2.2627	0.6204	2.9822	1.8013		100	100	80	100		Lipid	Inositol Metabolism
	2232		Phospholipid Metabolism	choline	LC/MS pos early	15506	C00114	HMDB0000097	305		0.88	0.76	0.77	0.66					0.4028	0.8694	0.0748	0.3171	0.1108	0.0965	0.0096	0.0076	0.0659	0.2992	0.0052	0.0039	0.4348	0.6235		0.929	1.2136	1.0871	0.804	1.1431	0.704	1.0725	0.8883		100	100	100	100		Lipid	Phospholipid Metabolism
	2233			choline phosphate	LC/MS pos early	34396	C00588	HMDB0001565	1014		0.92	1.2	1.37	1.78					0.6644	0.9504	0.3551	0.5904	0.1339	0.1109	0.0068	0.006	0.7015	0.7222	0.0048	0.0037	0.3342	0.5749		1.2161	0.8875	1.0335	1.3509	0.8529	1.4587	0.8184	1.1385		100	100	100	100		Lipid	Phospholipid Metabolism
	2234			cytidine 5'-diphosphocholine	LC/MS pos early	34418	C00307	HMDB0001413	13804		0.91	1.37	0.62	0.94					0.6626	0.9504	0.5226	0.7013	0.3792	0.2127	0.4875	0.1816	0.4466	0.61	0.2691	0.0997	0.8665	0.7388		0.8124	1.3068	1.087	0.9814	1.2504	1.1167	1.194	1.1553		100	100	100	100		Lipid	Phospholipid Metabolism
	2236			glycerophosphorylcholine (GPC)	LC/MS pos early	15990	C00670	HMDB0000086	71920		0.97	0.93	0.65	0.63					0.6229	0.9504	0.3214	0.5756	1.1089e-05	0.0002	2.1522e-06	2.3424e-05	0.2927	0.5477	6.7192e-08	8.3967e-07	0.6935	0.6965		0.7649	1.1685	0.9891	0.7369	1.1505	0.7145	1.1325	0.9235		100	100	100	100		Lipid	Phospholipid Metabolism
	2238			phosphoethanolamine	LC/MS neg	1600	C00346	HMDB0000224	1015		1.01	1.03	1.27	1.3					0.8841	0.9504	0.6069	0.7445	0.0292	0.0377	0.0096	0.0076	0.6353	0.7	0.0018	0.0017	0.7828	0.7128		1.1146	0.8778	0.9831	1.135	0.8832	1.1513	0.8887	1.02		100	100	100	100		Lipid	Phospholipid Metabolism
	2239			cytidine-5'-diphosphoethanolamine	LC/MS polar	34410	C00570	HMDB0001564	123727		1.1	1.19	1.08	1.17					0.5103	0.9003	0.3181	0.5723	0.5397	0.2677	0.2944	0.1219	0.2435	0.5293	0.248	0.094	0.7768	0.7128		1.0324	0.9576	0.9908	1.139	1.0039	1.2242	1.0503	1.1373		100	100	100	100		Lipid	Phospholipid Metabolism
	2240			glycerophosphoethanolamine	LC/MS polar	37455	C01233	HMDB0000114	123874		0.95	1.17	1.09	1.35					0.7092	0.9504	0.2514	0.5077	0.6208	0.2955	0.0455	0.0282	0.5527	0.664	0.082	0.0382	0.2767	0.5381		1.0557	0.9642	1.0049	1.1583	0.9417	1.2404	0.9191	1.0798		100	100	100	100		Lipid	Phospholipid Metabolism
	2241			glycerophosphoserine*	LC/MS pos early	57404			3081457		1.01	0.73	0.91	0.66					0.86	0.9504	0.1572	0.4064	0.4944	0.2552	0.0244	0.0169	0.3521	0.5544	0.0418	0.0221	0.2463	0.5381		1.0127	1.1113	1.0675	0.8627	1.118	0.7427	1.1246	0.9337		100	100	100	100		Lipid	Phospholipid Metabolism
	2242			glycerophosphoinositol*	LC/MS polar	47155			167572		1.31	1.05	1.3	1.04					0.163	0.6993	0.9706	0.8444	0.1723	0.1273	0.9272	0.2854	0.3177	0.55	0.2859	0.1056	0.343	0.5763		1.1573	0.8869	1.0071	1.1873	1.0263	1.2113	1.1656	1.1885		100	100	100	100		Lipid	Phospholipid Metabolism
	2262		Phosphatidylcholine (PC)	1-myristoyl-2-palmitoyl-GPC (14:0/16:0)	LC/MS pos late	19258		HMDB0007869	129657		1.04	1.24	1.14	1.37					0.759	0.9504	0.0652	0.2971	0.2558	0.164	0.0081	0.0067	0.1173	0.4016	0.0099	0.0065	0.2366	0.5378		1.0411	0.9139	0.9705	1.1814	0.9307	1.2937	0.9475	1.1206		100	100	100	100		Lipid	Phosphatidylcholine (PC)
	2266			1-myristoyl-2-arachidonoyl-GPC (14:0/20:4)*	LC/MS pos late	53195		HMDB0007883	24778634		1.15	1.1	0.87	0.84					0.3033	0.8635	0.4795	0.673	0.3251	0.1933	0.1891	0.0857	0.2273	0.5132	0.1129	0.0498	0.8415	0.737		0.962	1.101	1.0392	1.0159	1.1824	1.059	1.2639	1.1615		100	100	100	100		Lipid	Phosphatidylcholine (PC)
	2278			1,2-dipalmitoyl-GPC (16:0/16:0)	LC/MS pos late	19130	D03585	HMDB0000564	452110		1.05	0.92	1.01	0.89					0.6205	0.9504	0.395	0.6082	0.9758	0.3938	0.1814	0.0832	0.7755	0.7474	0.3625	0.1281	0.3407	0.5749		0.9984	0.9902	0.9938	0.9562	1.0133	0.9225	1.0364	0.9794		100	100	100	100		Lipid	Phosphatidylcholine (PC)
	2279			1-palmitoyl-2-palmitoleoyl-GPC (16:0/16:1)*	LC/MS pos late	52470		HMDB0007969	6443788		1.05	1.29	0.88	1.08					0.6162	0.9504	0.0304	0.2148	0.2952	0.1818	0.3967	0.1566	0.0541	0.277	0.8513	0.2547	0.1855	0.4924		0.939	1.0631	1.0079	1.0897	1.0901	1.2102	1.1172	1.1637		100	100	100	100		Lipid	Phosphatidylcholine (PC)
	2281			1-palmitoyl-2-stearoyl-GPC (16:0/18:0)	LC/MS pos late	52616	C03889	HMDB0007970	24778686		1.14	0.77	0.68	0.46					0.1715	0.7246	0.0157	0.148	0.001	0.0038	3.2809e-07	7.1419e-06	0.3347	0.55	2.2916e-07	1.7395e-06	0.0096	0.2601		0.7505	1.1042	0.947	0.6543	1.1842	0.5773	1.2642	0.9208		100	100	100	100		Lipid	Phosphatidylcholine (PC)
	2283			1-palmitoyl-2-oleoyl-GPC (16:0/18:1)	LC/MS pos late	52461	C13875	HMDB0007972	6436017		0.98	1.06	0.88	0.95					0.7637	0.9504	0.3149	0.5688	0.048	0.054	0.3953	0.1565	0.5927	0.6804	0.0467	0.0239	0.3491	0.5801		0.9063	1.033	0.9767	0.9383	1.0238	0.9638	1.0146	0.9892		100	100	100	100		Lipid	Phosphatidylcholine (PC)
	2286			1-palmitoyl-2-linoleoyl-GPC (16:0/18:2)	LC/MS pos late	42446		HMDB0007973	5287971		0.94	1.22	0.91	1.18					0.4622	0.8694	0.0252	0.1966	0.2597	0.1655	0.0483	0.0294	0.216	0.5045	0.543	0.1796	0.0344	0.4251		0.9459	1.0405	0.9984	1.0628	1.0103	1.1563	0.9801	1.0682		100	100	100	100		Lipid	Phosphatidylcholine (PC)
	2289			1-palmitoyl-2-gamma-linolenoyl-GPC (16:0/18:3n6)*	LC/MS pos late	54812		HMDB0007974	24778699		1	1.18	1.12	1.32					0.9416	0.9531	0.16	0.4101	0.3872	0.2142	0.0206	0.0147	0.3218	0.55	0.0285	0.016	0.2775	0.5381		1.0483	0.9383	0.9872	1.1541	0.937	1.2387	0.9357	1.0872		100	100	100	100		Lipid	Phosphatidylcholine (PC)
	2293			1-palmitoyl-2-dihomo-linolenoyl-GPC (16:0/20:3n3 or 6)*	LC/MS pos late	52454					0.93	1.08	0.7	0.81					0.5373	0.9345	0.3723	0.5904	0.0042	0.0098	0.0684	0.0399	0.8167	0.7656	0.0018	0.0017	0.2877	0.5417		0.8143	1.1701	1.012	0.8507	1.1304	0.8798	1.0907	0.9852		100	100	100	100		Lipid	Phosphatidylcholine (PC)
	2297			1-palmitoyl-2-arachidonoyl-GPC (16:0/20:4n6)	LC/MS pos late	52462	C05208	HMDB0007982	10747814		1.02	0.96	0.92	0.87					0.7936	0.9504	0.5777	0.7405	0.3892	0.2147	0.0903	0.049	0.8201	0.7656	0.0786	0.037	0.5596	0.6779		0.9689	1.0491	1.0135	0.9472	1.0588	0.9298	1.0685	0.9991		100	100	100	100		Lipid	Phosphatidylcholine (PC)
	2303			1-palmitoyl-2-docosahexaenoyl-GPC (16:0/22:6)	LC/MS pos late	52610		HMDB0007991	6441886		0.95	1.2	1.12	1.42					0.5813	0.9473	0.0914	0.3403	0.2992	0.1832	0.0025	0.0029	0.3692	0.5544	0.0052	0.0039	0.1099	0.4388		1.1097	0.9876	1.0418	1.2319	0.9624	1.3297	0.9373	1.1335		100	100	100	100		Lipid	Phosphatidylcholine (PC)
	2322			1-stearoyl-2-oleoyl-GPC (18:0/18:1)	LC/MS pos late	52438		HMDB0008038	24778825		0.93	0.91	0.7	0.68					0.5966	0.9473	0.6552	0.7695	0.0065	0.0131	0.005	0.0047	0.4931	0.6407	0.0004	0.0005	0.969	0.7611		0.8138	1.1609	1.0066	0.7718	1.1228	0.7382	1.0847	0.9115		100	100	100	100		Lipid	Phosphatidylcholine (PC)
	2333			1-stearoyl-2-arachidonoyl-GPC (18:0/20:4)	LC/MS pos late	42450		HMDB0008048	16219824		1.02	0.73	0.65	0.46					0.84	0.9504	0.0253	0.1966	0.0031	0.0078	8.8098e-06	4.629e-05	0.1163	0.4016	3.797e-06	1.3364e-05	0.0703	0.4251		0.7654	1.1864	0.9993	0.6504	1.1989	0.5584	1.2115	0.885		100	100	100	100		Lipid	Phosphatidylcholine (PC)
	2339			1-stearoyl-2-docosahexaenoyl-GPC (18:0/22:6)	LC/MS pos late	52611		HMDB0008057	24778876		0.9	0.85	0.76	0.72					0.3411	0.8694	0.183	0.4377	0.0219	0.03	0.0059	0.0054	0.1117	0.4016	0.001	0.001	0.7376	0.7019		0.9091	1.1942	1.0675	0.8322	1.1347	0.7706	1.0751	0.9228		100	100	100	100		Lipid	Phosphatidylcholine (PC)
	2344			1,2-dioleoyl-GPC (18:1/18:1)	LC/MS pos late	52457		HMDB0000593	10350317		0.92	1.09	0.78	0.92					0.3573	0.8694	0.2806	0.5316	0.0103	0.0173	0.3459	0.1402	0.8728	0.7805	0.0134	0.0084	0.1633	0.4822		0.8947	1.144	1.0332	0.937	1.0993	0.9708	1.0546	1.0127		100	100	100	100		Lipid	Phosphatidylcholine (PC)
	2348			1-oleoyl-2-linoleoyl-GPC (18:1/18:2)*	LC/MS pos late	52453		HMDB0008105	24778939		1.03	1.23	0.85	1.01					0.7027	0.9504	0.0088	0.1113	0.0295	0.0379	0.806	0.258	0.0268	0.1968	0.1354	0.0576	0.0739	0.4251		0.8818	1.042	0.9708	0.9947	1.0561	1.085	1.0703	1.0776		100	100	100	100		Lipid	Phosphatidylcholine (PC)
	2358			1-oleoyl-2-docosahexaenoyl-GPC (18:1/22:6)*	LC/MS pos late	52697		HMDB0008123	24778955		0.91	1.18	0.97	1.26					0.2288	0.7762	0.0579	0.2927	0.6443	0.3039	0.0103	0.008	0.5358	0.6615	0.1158	0.0508	0.0326	0.4251		1.0045	1.0348	1.0213	1.1045	0.9861	1.1845	0.9375	1.061		100	100	100	100		Lipid	Phosphatidylcholine (PC)
	2365			1-linoleoyl-2-arachidonoyl-GPC (18:2/20:4n6)*	LC/MS pos late	52710	C05208	HMDB0008147	24778979		1	0.92	0.58	0.53					0.9444	0.9531	0.3432	0.5901	6.3886e-06	0.0002	5.6089e-07	8.5467e-06	0.5171	0.6567	2.3049e-08	5.5782e-07	0.4586	0.636		0.809	1.398	1.1362	0.7745	1.4007	0.7469	1.4034	1.0751		100	100	100	100		Lipid	Phosphatidylcholine (PC)
	2404		Phosphatidylethanolamine (PE)	1,2-dipalmitoyl-GPE (16:0/16:0)*	LC/MS pos late	57341		HMDB0008923	445468		1.35	1.2	0.45	0.4					0.043	0.4182	0.2162	0.4704	3.8609e-05	0.0004	4.7541e-06	3.1712e-05	0.0267	0.1968	2.1357e-07	1.723e-06	0.5721	0.6779		0.5414	1.1964	0.9053	0.6014	1.4082	0.6493	1.6199	1.1346		100	100	100	100		Lipid	Phosphatidylethanolamine (PE)
	2408			1-palmitoyl-2-oleoyl-GPE (16:0/18:1)	LC/MS pos late	19263		HMDB0005320	5283496		1.05	1.18	0.5	0.57					0.6251	0.9504	0.1252	0.3828	3.8247e-05	0.0004	0.0002	0.0005	0.1483	0.4477	1.7985e-06	7.8502e-06	0.4144	0.6145		0.6308	1.2586	0.9796	0.6951	1.289	0.7464	1.3194	1.0329		100	100	100	100		Lipid	Phosphatidylethanolamine (PE)
	2410			1-palmitoyl-2-linoleoyl-GPE (16:0/18:2)	LC/MS pos late	42449		HMDB0005322	9546747		1.14	1.44	0.51	0.65					0.2882	0.8612	0.0055	0.0887	3.3471e-05	0.0004	0.0016	0.002	0.0072	0.0887	5.2695e-06	1.5616e-05	0.1305	0.454		0.5762	1.1248	0.881	0.716	1.204	0.8278	1.2831	1.0555		100	100	100	100		Lipid	Phosphatidylethanolamine (PE)
	2416			1-palmitoyl-2-arachidonoyl-GPE (16:0/20:4)*	LC/MS pos late	52464	C05210	HMDB0005323	9546800		1.12	1.21	0.71	0.76					0.3688	0.8694	0.1525	0.4032	0.0121	0.019	0.0325	0.0213	0.1037	0.3924	0.0022	0.0019	0.6514	0.6825		0.745	1.0531	0.9162	0.8313	1.1168	0.9004	1.1804	1.0404		100	100	100	100		Lipid	Phosphatidylethanolamine (PE)
	2418			1-palmitoyl-2-docosahexaenoyl-GPE (16:0/22:6)*	LC/MS pos late	52465		HMDB0008946	9546799		1.08	1.19	0.59	0.65					0.4551	0.8694	0.1273	0.3828	0.0001	0.0007	0.0004	0.0007	0.1096	0.4016	4.7015e-06	1.4526e-05	0.5264	0.6683		0.6568	1.1212	0.9148	0.7266	1.1646	0.7824	1.208	0.9952		100	100	100	100		Lipid	Phosphatidylethanolamine (PE)
	2425			1-stearoyl-2-oleoyl-GPE (18:0/18:1)	LC/MS pos late	42448		HMDB0008993	9546742		1.18	1.19	0.61	0.61					0.2136	0.762	0.1865	0.4435	0.0018	0.0056	0.0016	0.002	0.0771	0.3281	7.3978e-05	0.0001	0.9089	0.7569		0.7142	1.1719	0.9685	0.7877	1.2789	0.8465	1.386	1.1162		100	100	100	100		Lipid	Phosphatidylethanolamine (PE)
	2438			1-stearoyl-2-arachidonoyl-GPE (18:0/20:4)	LC/MS pos late	52447	C05210	HMDB0009003	5289133		1.21	1	0.69	0.57					0.1542	0.6883	0.9727	0.8444	0.0097	0.0173	0.0003	0.0007	0.3082	0.55	8.6153e-05	0.0001	0.3312	0.5749		0.7059	1.0245	0.8829	0.7065	1.1335	0.7069	1.2426	0.9747		100	100	100	100		Lipid	Phosphatidylethanolamine (PE)
	2442			1-stearoyl-2-docosahexaenoyl-GPE (18:0/22:6)*	LC/MS pos late	52466		HMDB0009012	9546798		1.22	1.03	0.66	0.55					0.038	0.4075	0.7661	0.7857	0.0003	0.0015	4.7867e-06	3.1712e-05	0.0952	0.3669	6.6192e-07	3.8448e-06	0.2001	0.4946		0.6982	1.0633	0.901	0.7098	1.181	0.719	1.2987	1.0089		80	100	100	100		Lipid	Phosphatidylethanolamine (PE)
	2443			1,2-dioleoyl-GPE (18:1/18:1)	LC/MS pos late	52609		HMDB0009059	9546757		1	1.22	0.45	0.55					0.8731	0.9504	0.1252	0.3828	9.6096e-05	0.0007	0.0011	0.0016	0.2155	0.5045	8.6719e-06	2.2092e-05	0.3014	0.5483		0.5791	1.293	0.9757	0.6504	1.2899	0.7075	1.2867	0.9971		100	100	100	100		Lipid	Phosphatidylethanolamine (PE)
	2444			1-oleoyl-2-linoleoyl-GPE (18:1/18:2)*	LC/MS pos late	52687		HMDB0005349	9546753		1.01	1.15	0.58	0.67					0.9006	0.9504	0.535	0.7091	0.0479	0.054	0.1026	0.0543	0.591	0.6804	0.0146	0.009	0.713	0.6965		0.7982	1.368	1.1147	0.8664	1.3758	0.921	1.3836	1.1523		100	100	100	100		Lipid	Phosphatidylethanolamine (PE)
	2447			1-oleoyl-2-arachidonoyl-GPE (18:1/20:4)*	LC/MS pos late	55041		HMDB0009069	348281223		1.05	1.13	0.64	0.69					0.6711	0.9504	0.2444	0.5007	0.0012	0.0042	0.0041	0.0042	0.2569	0.5381	0.0001	0.0002	0.5676	0.6779		0.7319	1.138	0.9575	0.7842	1.1663	0.826	1.1946	1.0103		100	100	100	100		Lipid	Phosphatidylethanolamine (PE)
	2451			1-oleoyl-2-docosahexaenoyl-GPE (18:1/22:6)*	LC/MS pos late	53209		HMDB0009078	52922113		0.98	1.07	0.55	0.6					0.8327	0.9504	0.5244	0.7016	9.6168e-05	0.0007	0.0003	0.0006	0.7484	0.7322	4.0566e-06	1.3364e-05	0.5435	0.6752		0.739	1.3515	1.0793	0.7674	1.3362	0.7902	1.3208	1.0555		100	100	100	100		Lipid	Phosphatidylethanolamine (PE)
	2499		Phosphatidylserine (PS)	1-palmitoyl-2-oleoyl-GPS (16:0/18:1)	LC/MS pos late	19261	C13880	HMDB0012357	5283499		0.97	1.22	0.6	0.76					0.7508	0.9504	0.0704	0.314	0.0004	0.002	0.0297	0.0199	0.2506	0.5381	0.0002	0.0003	0.122	0.4458		0.6978	1.156	0.9523	0.7828	1.1358	0.8508	1.1156	0.9832		100	100	100	100		Lipid	Phosphatidylserine (PS)
	2505			1-stearoyl-2-oleoyl-GPS (18:0/18:1)	LC/MS pos late	19265		HMDB0010163	9547087		1.01	0.98	0.7	0.68					0.9502	0.9535	0.9124	0.8347	0.0079	0.015	0.0061	0.0055	0.9022	0.793	0.0005	0.0006	0.9704	0.7611		0.7544	1.0788	0.9346	0.7445	1.0819	0.7366	1.0849	0.9108		100	100	100	100		Lipid	Phosphatidylserine (PS)
	2508			1-stearoyl-2-arachidonoyl-GPS (18:0/20:4)	LC/MS polar	48502		HMDB0012383	24779545		1.26	0.84	0.63	0.42					0.0208	0.3307	0.1231	0.3828	0.0002	0.0011	9.9665e-08	4.4107e-06	0.569	0.671	4.6568e-08	7.5136e-07	0.0097	0.2601		0.7435	1.1794	0.9857	0.6779	1.3336	0.6255	1.4879	1.0567		100	100	100	100		Lipid	Phosphatidylserine (PS)
	2519		Phosphatidylglycerol (PG)	1-palmitoyl-2-oleoyl-GPG (16:0/18:1)	LC/MS pos late	52448			70789105		0.9	1.28	0.91	1.29					0.461	0.8694	0.0748	0.3171	0.4186	0.2248	0.0761	0.0434	0.3958	0.5798	0.4935	0.1659	0.0751	0.4251		1.0094	1.106	1.0631	1.1664	1.0521	1.292	0.9981	1.1451		100	100	100	100		Lipid	Phosphatidylglycerol (PG)
	2527			1-stearoyl-2-oleoyl-GPG (18:0/18:1)	LC/MS polar	52623		HMDB0010604	24779551		1.23	0.86	0.54	0.38					0.1985	0.7589	0.6657	0.7695	0.0014	0.0048	2.6334e-05	8.881e-05	0.556	0.664	4.8265e-06	1.4601e-05	0.2327	0.5336		0.6189	1.1362	0.9063	0.5707	1.2656	0.5322	1.395	0.9636		100	100	100	100		Lipid	Phosphatidylglycerol (PG)
	2530			1-oleoyl-2-linoleoyl-GPG (18:1/18:2)*	LC/MS polar	57400		HMDB0010635	52927223		0.88	1.41	0.82	1.31					0.6113	0.9504	0.0592	0.2927	0.3254	0.1933	0.1292	0.0641	0.2766	0.5382	0.7227	0.2257	0.0854	0.4251		0.8919	1.0929	1.0035	1.0949	1.0264	1.2573	0.96	1.1087		100	100	100	100		Lipid	Phosphatidylglycerol (PG)
	2539		Phosphatidylinositol (PI)	1-palmitoyl-2-arachidonoyl-GPI (16:0/20:4)*	LC/MS pos late	52467		HMDB0009789			0.96	1.06	0.97	1.07					0.6821	0.9504	0.5812	0.7405	0.6462	0.304	0.6115	0.2132	0.9032	0.793	0.9883	0.2847	0.4966	0.6572		1.0019	1.0352	1.0204	1.0329	1.0123	1.0576	0.9894	1.0235		100	100	100	100		Lipid	Phosphatidylinositol (PI)
	2556			1-stearoyl-2-arachidonoyl-GPI (18:0/20:4)	LC/MS pos late	52449		HMDB0009815			1.03	0.98	0.64	0.61					0.8319	0.9504	0.9817	0.8444	0.0027	0.0072	0.0012	0.0017	0.8711	0.7805	8.2548e-05	0.0001	0.8974	0.7521		0.6778	1.0564	0.8881	0.6718	1.0739	0.6671	1.0914	0.8792		100	100	100	100		Lipid	Phosphatidylinositol (PI)
	2561			1-oleoyl-2-arachidonoyl-GPI (18:1/20:4)*	LC/MS polar	54994					1.07	0.97	0.76	0.69					0.48	0.8775	0.8338	0.8101	0.0113	0.0184	0.0011	0.0016	0.7374	0.7322	0.0002	0.0003	0.5241	0.6675		0.8741	1.1527	1.0289	0.8593	1.1911	0.8474	1.2294	1.0384		100	100	100	100		Lipid	Phosphatidylinositol (PI)
	2582		Lysophospholipid	1-palmitoyl-GPA (16:0)	LC/MS neg	34428	C04036	HMDB00327	6419701		1.09	1.09	0.89	0.89					0.7303	0.9504	0.9794	0.8444	0.6872	0.3152	0.4281	0.1656	0.8274	0.7656	0.4047	0.1413	0.7984	0.7236		0.8718	0.9789	0.9313	0.9155	1.0211	0.9504	1.0633	1.0069		100	100	80	100		Lipid	Lysophospholipid
	2600			1-palmitoyl-GPC (16:0)	LC/MS pos late	33955	C04102	HMDB0010382	86554		1.04	1.41	0.96	1.3					0.8076	0.9504	0.0311	0.2148	0.6848	0.3149	0.0863	0.0481	0.0768	0.3281	0.3531	0.1259	0.1395	0.4631		0.939	0.9768	0.96	1.1504	0.9962	1.3195	1.0157	1.1676		100	100	100	100		Lipid	Lysophospholipid
	2601			2-palmitoyl-GPC (16:0)*	LC/MS pos late	35253		HMDB0061702	15061532		1.44	0.96	0.61	0.41					0.0515	0.4331	0.9308	0.8394	0.0065	0.0131	7.7875e-05	0.0002	0.1505	0.4477	2.5149e-05	5.2987e-05	0.1857	0.4924		0.6833	1.1163	0.9239	0.6669	1.3605	0.6539	1.6047	1.1293		100	100	100	100		Lipid	Lysophospholipid
	2602			1-palmitoleoyl-GPC (16:1)*	LC/MS pos late	33230		HMDB0010383	24779461		1.32	1.32	0.78	0.78					0.113	0.627	0.0981	0.3472	0.1368	0.112	0.1596	0.0753	0.0277	0.1968	0.0475	0.0241	0.8994	0.7522		0.7494	0.9602	0.8665	0.8842	1.1122	0.992	1.2642	1.1281		100	100	100	100		Lipid	Lysophospholipid
	2603			2-palmitoleoyl-GPC (16:1)*	LC/MS pos late	35819		HMDB10383	122164832		1.06	1.14	0.38	0.41					0.7229	0.9504	0.2837	0.5327	0.0021	0.0059	0.007	0.0061	0.3073	0.55	0.0002	0.0003	0.5829	0.6779		0.6158	1.6084	1.1672	0.663	1.6593	0.7009	1.7103	1.2056		100	100	100	100		Lipid	Lysophospholipid
	2611			1-stearoyl-GPC (18:0)	LC/MS pos late	33961		HMDB0010384	497300		1.02	1.16	0.61	0.69					0.8239	0.9504	0.3635	0.5904	0.0087	0.016	0.0282	0.0191	0.4156	0.5938	0.0015	0.0015	0.6062	0.6803		0.7607	1.2461	1.0304	0.8286	1.2591	0.8829	1.272	1.0775		100	100	100	100		Lipid	Lysophospholipid
	2613			1-oleoyl-GPC (18:1)	LC/MS pos late	48258	C03916	HMDB0002815	16081932		1.04	1.14	0.92	1.01					0.6219	0.9504	0.2173	0.4704	0.439	0.2338	0.9849	0.2978	0.2192	0.506	0.5802	0.1885	0.5629	0.6779		0.9134	0.991	0.9565	0.9869	1.0122	1.0458	1.0334	1.0396		100	100	100	100		Lipid	Lysophospholipid
	2616			1-linoleoyl-GPC (18:2)	LC/MS pos late	34419	C04100	HMDB0010386	11988421		0.99	1.02	0.91	0.94					0.9017	0.9504	0.7608	0.7857	0.2774	0.1735	0.4701	0.1782	0.891	0.7915	0.2039	0.0809	0.7595	0.7031		0.9747	1.0714	1.0284	0.9865	1.0673	0.996	1.0632	1.0296		100	100	100	100		Lipid	Lysophospholipid
	2635			1-arachidonoyl-GPC (20:4n6)*	LC/MS neg	34061	C05208	HMDB0010395	24779476		1.05	0.66	0.72	0.45					0.7926	0.9504	0.1015	0.3503	0.2666	0.1688	0.0045	0.0044	0.2947	0.5477	0.0068	0.0049	0.1668	0.4851		0.8128	1.1361	0.9924	0.6571	1.1656	0.5326	1.1952	0.8639		100	100	100	100		Lipid	Lysophospholipid
	2662			1-palmitoyl-GPE (16:0)	LC/MS pos late	35631		HMDB0011503	9547069		1.24	1.95	0.7	1.09					0.3326	0.8694	0.013	0.1381	0.1308	0.1102	0.7746	0.2501	0.0153	0.1453	0.3508	0.1255	0.193	0.4946		0.6832	0.9828	0.8496	1.0437	1.1002	1.3321	1.2175	1.2748		100	100	100	100		Lipid	Lysophospholipid
	2669			1-stearoyl-GPE (18:0)	LC/MS pos late	42398		HMDB0011130	9547068		1.02	1.25	1.28	1.57					0.8238	0.9504	0.0536	0.2798	0.0412	0.0488	0.0006	0.0009	0.1138	0.4016	0.0003	0.0004	0.1912	0.4946		1.1518	0.8975	1.0105	1.3103	0.9062	1.4371	0.9149	1.176		100	100	100	100		Lipid	Lysophospholipid
	2670			2-stearoyl-GPE (18:0)*	LC/MS neg	41220		HMDB0011129	90658453;53480667		0.96	0.99	1.34	1.38					0.9159	0.9505	0.7012	0.7696	0.5342	0.2671	0.7185	0.238	0.7252	0.7286	0.4856	0.1648	0.8358	0.7353		1.2049	0.8971	1.0339	1.1951	0.8801	1.1873	0.8631	1.0252		100	100	100	100		Lipid	Lysophospholipid
	2671			1-oleoyl-GPE (18:1)	LC/MS neg	35628		HMDB0011506	9547071		0.83	1.15	0.76	1.06					0.712	0.9504	0.665	0.7695	0.3763	0.212	0.9044	0.2795	0.9503	0.8028	0.4665	0.159	0.5708	0.6779		0.9103	1.2007	1.0717	0.987	1.0964	1.0483	0.992	1.0202		100	100	100	100		Lipid	Lysophospholipid
	2673			1-linoleoyl-GPE (18:2)*	LC/MS neg	32635		HMDB0011507	52925130		0.8	0.88	0.53	0.59					0.8122	0.9504	0.7327	0.7857	0.1581	0.1211	0.1092	0.0566	0.6811	0.7211	0.04	0.0213	0.9316	0.759		0.7449	1.3957	1.1065	0.6968	1.2594	0.6583	1.123	0.8906		80	80	80	100		Lipid	Lysophospholipid
	2686			1-arachidonoyl-GPE (20:4n6)*	LC/MS neg	35186		HMDB0011517	42607465		1.1	0.78	0.71	0.5					0.6571	0.9504	0.3347	0.5834	0.1603	0.1218	0.0077	0.0064	0.6844	0.7222	0.0061	0.0045	0.3167	0.5629		0.8407	1.1829	1.0308	0.7364	1.2418	0.6529	1.3007	0.9768		100	100	100	100		Lipid	Lysophospholipid
	2701			1-palmitoyl-GPS (16:0)*	LC/MS neg	46130			9547100		1.12	1.03	0.77	0.71					0.6784	0.9504	0.6562	0.7695	0.4557	0.2415	0.1066	0.0555	0.9683	0.8028	0.1033	0.0463	0.5443	0.6752		0.8108	1.0596	0.949	0.8264	1.1211	0.8388	1.1827	1.0108		100	100	100	100		Lipid	Lysophospholipid
	2702			1-stearoyl-GPS (18:0)*	LC/MS neg	45966		HMDB0061698	74819135		0.85	0.67	1.19	0.94					0.7268	0.9504	0.1376	0.392	0.6786	0.3134	0.4035	0.1589	0.1861	0.4696	0.7816	0.241	0.3838	0.5964		1.3345	1.1203	1.2155	1.0873	1.0346	0.8895	0.949	0.9192		100	100	100	100		Lipid	Lysophospholipid
	2703			1-oleoyl-GPS (18:1)	LC/MS neg	19260		HMDB0061694	85036846		1.09	0.91	0.81	0.68					0.5603	0.9469	0.579	0.7405	0.6482	0.3043	0.1115	0.0574	0.9968	0.8034	0.1547	0.0642	0.4244	0.6165		0.8666	1.0665	0.9776	0.8256	1.1159	0.7929	1.1653	0.9791		100	100	100	100		Lipid	Lysophospholipid
	2708			1-palmitoyl-GPG (16:0)*	LC/MS neg	45970			3300276		0.99	0.72	2.26	1.66					0.9684	0.9625	0.2065	0.4647	0.0227	0.0307	0.2297	0.0991	0.3656	0.5544	0.0162	0.0098	0.3386	0.5749		2.0229	0.8936	1.3955	1.7136	0.8886	1.4661	0.8835	1.1748		100	100	100	100		Lipid	Lysophospholipid
	2711			1-stearoyl-GPG (18:0)	LC/MS neg	34437					0.73	0.63	2.11	1.81					0.4457	0.8694	0.1331	0.3889	0.062	0.0643	0.2348	0.1008	0.1112	0.4016	0.0351	0.0191	0.5457	0.6752		2.24	1.0635	1.5864	1.7811	0.9224	1.414	0.7813	1.0976		100	100	100	100		Lipid	Lysophospholipid
	2713			1-oleoyl-GPG (18:1)*	LC/MS neg	45968					0.85	0.72	1.56	1.32					0.7584	0.9504	0.2073	0.4647	0.1489	0.1176	0.6042	0.2112	0.2588	0.5381	0.1621	0.0667	0.4684	0.645		1.6992	1.0907	1.3611	1.4349	1.0095	1.2235	0.9283	1.0759		100	100	100	100		Lipid	Lysophospholipid
	2715			1-linoleoyl-GPG (18:2)*	LC/MS neg	54885					1.13	0.75	0.94	0.63					0.5955	0.9473	0.2024	0.462	0.8505	0.359	0.0474	0.029	0.5589	0.664	0.1258	0.0547	0.1996	0.4946		1.1131	1.1786	1.1495	0.961	1.255	0.8394	1.3314	1.0854		100	100	80	100		Lipid	Lysophospholipid
	2717			1-palmitoyl-GPI (16:0)	LC/MS neg	35305		HMDB0061695	71296207		1.08	1.05	1.4	1.35					0.7645	0.9504	0.7926	0.7909	0.3187	0.1916	0.621	0.2146	0.9887	0.8032	0.2901	0.1066	0.6919	0.6965		1.2759	0.9143	1.075	1.3089	0.9519	1.3353	0.9895	1.1624		100	100	100	100		Lipid	Lysophospholipid
	2721			1-stearoyl-GPI (18:0)	LC/MS neg	19324		HMDB0240261	71581135;42607495		1.01	0.93	1.52	1.39					0.9938	0.9693	0.5803	0.7405	0.2856	0.1769	0.579	0.2037	0.6907	0.7222	0.2507	0.0946	0.6829	0.6965		1.3911	0.9181	1.1283	1.3391	0.9248	1.2975	0.9314	1.1145		100	100	100	100		Lipid	Lysophospholipid
	2723			1-oleoyl-GPI (18:1)	LC/MS neg	36602		HMDB0061693	86289645		0.87	1.06	1.07	1.3					0.8876	0.9504	0.764	0.7857	0.7422	0.3278	0.8636	0.2697	0.7526	0.7322	0.7212	0.2257	0.903	0.7536		1.1684	1.0955	1.1279	1.2069	1.0238	1.2377	0.9522	1.095		100	100	100	100		Lipid	Lysophospholipid
	2725			1-linoleoyl-GPI (18:2)*	LC/MS neg	36594			11124828		1.09	0.97	0.81	0.72					0.6782	0.9504	0.4676	0.6592	0.6607	0.3082	0.112	0.0574	0.8044	0.7656	0.1585	0.0656	0.4181	0.6145		0.9255	1.1489	1.0496	0.9091	1.1992	0.8959	1.2495	1.0727		100	100	80	100		Lipid	Lysophospholipid
	2731			1-arachidonoyl-GPI (20:4)*	LC/MS neg	34214		HMDB0061690	121596217		1.06	0.67	2.26	1.44					0.7788	0.9504	0.043	0.2554	0.0029	0.0075	0.2764	0.1155	0.1781	0.4667	0.0043	0.0034	0.0912	0.4251		1.8788	0.8316	1.297	1.5387	0.8548	1.2666	0.878	1.0723		100	100	100	100		Lipid	Lysophospholipid
	2800		Plasmalogen	1-(1-enyl-palmitoyl)-2-oleoyl-GPE (P-16:0/18:1)*	LC/MS pos late	52477		HMDB0011342	52925128		0.87	1.07	0.62	0.76					0.4098	0.8694	0.5858	0.7441	0.0089	0.0162	0.1013	0.0541	0.8624	0.7762	0.0041	0.0032	0.3393	0.5749		0.8197	1.3253	1.1006	0.8508	1.2364	0.8757	1.1474	1.0116		100	100	100	100		Lipid	Plasmalogen
	2801			1-(1-enyl-palmitoyl)-2-linoleoyl-GPE (P-16:0/18:2)*	LC/MS pos late	52677		HMDB0011343	52925127		0.85	1.23	0.56	0.8					0.4019	0.8694	0.2264	0.4819	0.0065	0.0131	0.269	0.1135	0.7489	0.7322	0.0076	0.0052	0.1519	0.4631		0.7632	1.3693	1.0999	0.8588	1.2656	0.9353	1.1619	1.0486		100	100	100	100		Lipid	Plasmalogen
	2802			1-(1-enyl-palmitoyl)-2-palmitoyl-GPC (P-16:0/16:0)*	LC/MS pos late	52716		HMDB0011206	11146967		1.02	0.83	1.14	0.93					0.9223	0.9505	0.4587	0.654	0.7258	0.3233	0.7471	0.2433	0.5437	0.6632	0.9727	0.2812	0.6345	0.6807		1.1337	0.9968	1.0576	1.0265	1.0069	0.9409	1.0171	0.979		100	100	100	100		Lipid	Plasmalogen
	2803			1-(1-enyl-palmitoyl)-2-palmitoleoyl-GPC (P-16:0/16:1)*	LC/MS pos late	52713		HMDB0011207	52923882		1.03	0.97	0.98	0.92					0.8823	0.9504	0.9088	0.8347	0.8778	0.3667	0.8914	0.2766	0.8533	0.7762	0.8372	0.2522	0.9855	0.7622		1.117	1.1423	1.1311	1.0967	1.1614	1.0804	1.1805	1.1305		100	100	100	100		Lipid	Plasmalogen
	2804			1-(1-enyl-palmitoyl)-2-arachidonoyl-GPE (P-16:0/20:4)*	LC/MS pos late	52673		HMDB0011352	52925126		1.06	0.86	0.96	0.79					0.4831	0.8775	0.0941	0.3403	0.5264	0.2656	0.0048	0.0046	0.4322	0.5994	0.0153	0.0093	0.093	0.4251		0.933	0.9702	0.9537	0.8623	0.9974	0.8057	1.0246	0.9152		100	100	100	100		Lipid	Plasmalogen
	2806			1-(1-enyl-palmitoyl)-2-oleoyl-GPC (P-16:0/18:1)*	LC/MS pos late	52478		HMDB0007996	34779384		0.96	0.93	0.98	0.96					0.6746	0.9504	0.8905	0.8288	0.8975	0.3726	0.89	0.2766	0.698	0.7222	0.9991	0.2862	0.8505	0.7388		1.0232	1.0401	1.0326	0.9856	1.0172	0.9554	0.9942	0.9748		100	100	100	100		Lipid	Plasmalogen
	2809			1-(1-enyl-stearoyl)-2-oleoyl-GPE (P-18:0/18:1)	LC/MS pos late	52614		HMDB0011375	42607457		0.9	1.29	0.68	0.96					0.7538	0.9504	0.3235	0.5768	0.2462	0.1594	0.9044	0.2795	0.6082	0.6923	0.4394	0.1516	0.3513	0.5801		0.796	1.1787	1.0086	0.923	1.1208	1.0245	1.0629	1.0437		100	100	100	100		Lipid	Plasmalogen
	2813			1-(1-enyl-palmitoyl)-2-arachidonoyl-GPC (P-16:0/20:4)*	LC/MS pos late	52689		HMDB0011220			1.03	0.54	1.09	0.57					0.8644	0.9504	0.0035	0.0627	0.5261	0.2656	0.0066	0.0059	0.03	0.2011	0.1116	0.0494	0.0187	0.3652		1.0597	0.9761	1.0132	0.7883	0.9905	0.5712	1.0049	0.7881		100	100	100	100		Lipid	Plasmalogen
	2814			1-(1-enyl-palmitoyl)-2-linoleoyl-GPC (P-16:0/18:2)*	LC/MS pos late	52682		HMDB0011211	24779386		1.34	1	1.41	1.04					0.4455	0.8694	0.9125	0.8347	0.3547	0.2052	0.7327	0.2396	0.5453	0.6633	0.3653	0.1284	0.6548	0.6842		0.8593	0.6114	0.7216	0.8575	0.7164	0.8561	0.8213	0.8387		60	20	80	40		Lipid	Plasmalogen
	2818			1-(1-enyl-stearoyl)-2-arachidonoyl-GPE (P-18:0/20:4)*	LC/MS pos late	52475		HMDB0005779	9547058		1.09	0.76	0.9	0.63					0.5675	0.9469	0.0744	0.3171	0.4056	0.2208	0.0031	0.0034	0.336	0.55	0.0082	0.0056	0.0926	0.4251		0.9078	1.0071	0.963	0.7873	1.0534	0.6909	1.0996	0.8953		100	100	100	100		Lipid	Plasmalogen
	2834		Lysoplasmalogen	1-(1-enyl-palmitoyl)-GPE (P-16:0)*	LC/MS pos late	39270		HMDB0011152			1.12	0.99	1.95	1.72					0.5812	0.9473	0.7348	0.7857	0.0039	0.0092	0.0172	0.0126	0.8939	0.7924	0.0006	0.0007	0.5332	0.6747		1.3738	0.7034	1.0013	1.3644	0.7473	1.3568	0.7911	1.074		100	100	100	100		Lipid	Lysoplasmalogen
	2836			1-(1-enyl-oleoyl)-GPE (P-18:1)*	LC/MS pos late	44621					1.04	1.05	1.71	1.74					0.8543	0.9504	0.7572	0.7857	0.0177	0.026	0.0095	0.0076	0.7259	0.7286	0.0012	0.0012	0.921	0.7583		1.207	0.7052	0.9282	1.2437	0.7182	1.273	0.7313	1.0022		100	100	100	100		Lipid	Lysoplasmalogen
	2838			1-(1-enyl-stearoyl)-GPE (P-18:0)*	LC/MS pos late	39271					0.77	0.91	2.39	2.8					0.0504	0.4331	0.3291	0.5823	4.0397e-06	0.0001	3.9384e-07	7.5014e-06	0.0445	0.2456	1.4726e-08	5.3458e-07	0.4794	0.6478		1.7787	0.7447	1.2042	1.6862	0.6604	1.6122	0.5761	1.0942		100	100	100	100		Lipid	Lysoplasmalogen
	2839			1-(1-enyl-oleoyl)-2-oleoyl-GPE (P-18:1/18:1)*	LC/MS pos late	54691		HMDB0011441	53480897		0.88	1.06	0.61	0.73					0.5662	0.9469	0.6034	0.7445	0.0255	0.0332	0.1591	0.0753	0.9873	0.8032	0.0129	0.0081	0.4427	0.6297		0.8292	1.3679	1.1284	0.8578	1.287	0.8808	1.2062	1.0435		100	100	100	100		Lipid	Lysoplasmalogen
	2842		Glycerolipid Metabolism	glycerol 3-phosphate	LC/MS pos early	43847	C0093	HMDB0000126	754		0.88	0.99	0.63	0.7					0.3126	0.8635	0.752	0.7857	0.001	0.0038	0.0104	0.008	0.6364	0.7	0.0002	0.0003	0.3567	0.5801		0.7814	1.248	1.0407	0.7783	1.1749	0.7758	1.1018	0.9388		100	100	100	100		Lipid	Glycerolipid Metabolism
	2847			glycerophosphoglycerol	LC/MS polar	48857	C03274	HMDB0240316	54575349		1.09	1.21	1.27	1.41					0.3995	0.8694	0.1229	0.3828	0.0427	0.0503	0.0058	0.0053	0.0946	0.3669	0.0017	0.0016	0.5611	0.6779		1.0081	0.7953	0.8898	1.1281	0.8319	1.2241	0.8685	1.0463		100	100	100	100		Lipid	Glycerolipid Metabolism
	2848		Monoacylglycerol	1-myristoylglycerol (14:0)	LC/MS neg	35625	C01885	HMDB0011561	10957631		0.95	0.72	0.98	0.75					0.9162	0.9505	0.126	0.3828	0.9602	0.3901	0.1166	0.0592	0.2296	0.514	0.2566	0.096	0.2863	0.5417		1.0397	1.0578	1.0498	0.8808	1.0291	0.7536	1.0004	0.877		100	100	100	100		Lipid	Monoacylglycerol
	2850			1-pentadecanoylglycerol (15:0)	LC/MS neg	47898			190750		0.95	0.68	1.1	0.78					0.8982	0.9504	0.0544	0.2804	0.6612	0.3082	0.1284	0.0639	0.1287	0.4141	0.4482	0.1539	0.1734	0.49		1.1451	1.041	1.0873	0.9393	1.0175	0.7747	0.994	0.8843		100	100	100	100		Lipid	Monoacylglycerol
	2851			1-palmitoylglycerol (16:0)	LC/MS neg	21127		HMDB0011564	14900		0.96	0.77	1	0.81					0.8967	0.9504	0.1279	0.3828	0.9888	0.395	0.1391	0.0679	0.2258	0.5125	0.3054	0.1117	0.2963	0.5483		1.0244	1.0226	1.0234	0.8958	1.0033	0.7928	0.9839	0.8884		100	100	100	100		Lipid	Monoacylglycerol
	2852			1-palmitoleoylglycerol (16:1)*	LC/MS neg	52431					0.93	1.09	0.79	0.93					0.7924	0.9504	0.676	0.7695	0.2176	0.1505	0.5285	0.1908	0.9012	0.793	0.1881	0.0754	0.6285	0.6807		0.8923	1.1272	1.0228	0.9349	1.087	0.9691	1.0469	1.008		100	100	100	100		Lipid	Monoacylglycerol
	2853			1-margaroylglycerol (17:0)	LC/MS neg	34391			107036		0.96	0.73	1.08	0.82					0.9744	0.9635	0.126	0.3828	0.7141	0.321	0.1954	0.0873	0.2656	0.5381	0.5205	0.1738	0.2483	0.5381		1.1362	1.0511	1.0889	0.9658	1.0317	0.8294	1.0124	0.9209		100	100	100	100		Lipid	Monoacylglycerol
	2854			1-stearoylglycerol (18:0)	LC/MS pos late	52390	D01947	HMDB0011131	15560610		1.01	0.97	1.1	1.05					0.9157	0.9505	0.808	0.7971	0.3691	0.2099	0.5495	0.1956	0.9169	0.7973	0.2913	0.1068	0.8031	0.7238		1.0569	0.9606	1.0034	1.0383	0.9658	1.0234	0.9711	0.9972		100	100	100	100		Lipid	Monoacylglycerol
	2855			1-oleoylglycerol (18:1)	LC/MS neg	21184		HMDB0011567	5283468		0.76	0.89	0.84	0.99					0.4043	0.8694	0.6618	0.7695	0.4442	0.236	0.6601	0.2245	0.3755	0.558	0.393	0.1375	0.7954	0.7226		0.9571	1.1342	1.0555	0.8979	0.9973	0.8506	0.8604	0.8555		100	100	100	100		Lipid	Monoacylglycerol
	2861			1-dihomo-linolenylglycerol (20:3)	LC/MS neg	48341					1.19	1.53	0.53	0.68					0.4382	0.8694	0.2736	0.5258	0.1177	0.1015	0.1966	0.0876	0.1899	0.4702	0.0497	0.0251	0.7828	0.7128		0.4827	0.9085	0.7193	0.626	0.9957	0.7406	1.0829	0.9118		40	80	80	100		Lipid	Monoacylglycerol
	2862			1-arachidonylglycerol (20:4)	LC/MS neg	34397	C13857	HMDB11578	16019980;5282281		1	1.07	0.82	0.87					0.9942	0.9693	0.7557	0.7857	0.2268	0.1538	0.3294	0.1349	0.8169	0.7656	0.1286	0.0552	0.8247	0.7305		0.8291	1.0171	0.9336	0.8598	1.015	0.8844	1.0129	0.9487		100	100	100	100		Lipid	Monoacylglycerol
	2866			1-docosahexaenoylglycerol (22:6)	LC/MS neg	35153		HMDB0011587	53480995		1.03	0.79	0.93	0.71					0.8953	0.9504	0.2166	0.4704	0.7855	0.3393	0.0927	0.0499	0.4104	0.5929	0.1722	0.07	0.3192	0.5629		1.0023	1.0759	1.0432	0.8834	1.0943	0.7883	1.1127	0.9505		100	100	100	100		Lipid	Monoacylglycerol
	2867			2-myristoylglycerol (14:0)	LC/MS neg	34383		HMDB0011530	137938		0.93	0.71	0.94	0.72					0.8791	0.9504	0.1231	0.3828	0.8115	0.3469	0.0863	0.0481	0.215	0.5045	0.1716	0.07	0.2961	0.5483		1.0332	1.1004	1.0705	0.8691	1.0624	0.7378	1.0244	0.8811		100	100	100	100		Lipid	Monoacylglycerol
	2868			2-palmitoylglycerol (16:0)	LC/MS neg	33419		HMDB0011533	123409		0.93	0.74	1.02	0.8					0.8617	0.9504	0.1456	0.3945	0.9555	0.3901	0.1846	0.0842	0.2346	0.5154	0.3758	0.1318	0.3354	0.5749		1.0609	1.0445	1.0518	0.9057	1.0088	0.7815	0.9731	0.8773		100	100	100	100		Lipid	Monoacylglycerol
	2873			2-arachidonoylglycerol (20:4)	LC/MS neg	19266	C13856	HMDB0004666	5282280		0.88	1.09	0.75	0.93					0.3175	0.8635	0.6402	0.7656	0.1883	0.134	0.939	0.2885	0.7222	0.7286	0.3573	0.1267	0.3075	0.5523		0.9016	1.2022	1.0686	0.9464	1.1282	0.9823	1.0543	1.0183		100	100	100	100		Lipid	Monoacylglycerol
	2877			1-heptadecenoylglycerol (17:1)*	LC/MS neg	62449					1.29	0.99	1.2	0.92					0.3142	0.8635	0.9909	0.8444	0.531	0.2671	0.7321	0.2396	0.4809	0.6319	0.8233	0.2491	0.4911	0.6532		1.0724	0.8908	0.9715	1.0641	1.0211	1.0575	1.1513	1.1044		80	80	80	80		Lipid	Monoacylglycerol
	2888		Diacylglycerol	diacylglycerol (14:0/18:1, 16:0/16:1) [2]*	LC/MS pos late	54954					1.58	1.08	0.39	0.27					0.0131	0.2387	0.7574	0.7857	0.0019	0.0057	1.0464e-05	4.973e-05	0.0474	0.2551	3.1592e-06	1.1469e-05	0.1095	0.4388		0.2899	0.7435	0.5419	0.303	0.9592	0.3134	1.1748	0.7441		0	100	20	100		Lipid	Diacylglycerol
	2901			palmitoyl-palmitoyl-glycerol (16:0/16:0) [2]*	LC/MS pos late	54990		HMDB0007098	644078		1.48	0.97	0.62	0.41					0.1318	0.6662	0.7374	0.7857	0.0579	0.0613	0.0009	0.0014	0.4114	0.5929	0.0006	0.0007	0.1996	0.4946		0.6457	1.0413	0.8655	0.6344	1.2909	0.6253	1.5405	1.0829		80	100	80	100		Lipid	Diacylglycerol
	2905			palmitoyl-oleoyl-glycerol (16:0/18:1) [2]*	LC/MS pos late	54942	C13861	HMDB0007102	5282283		1.29	0.76	0.3	0.18					0.2943	0.8635	0.3419	0.5901	0.0002	0.0013	3.1359e-06	2.6369e-05	0.9754	0.8028	4.6853e-07	3.1208e-06	0.165	0.4835		0.2896	0.9704	0.6678	0.2511	1.1108	0.2204	1.2512	0.7358		60	100	20	100		Lipid	Diacylglycerol
	2907			palmitoyl-linoleoyl-glycerol (16:0/18:2) [2]*	LC/MS pos late	52634		HMDB0007103	131801744		1.24	0.69	0.41	0.22					0.3839	0.8694	0.2887	0.5351	0.0009	0.0037	1.1559e-05	5.1803e-05	0.8557	0.7762	2.2524e-06	8.8371e-06	0.1773	0.4901		0.4378	1.0785	0.7937	0.3615	1.2091	0.3004	1.3398	0.8201		60	100	60	100		Lipid	Diacylglycerol
	2914			palmitoyl-arachidonoyl-glycerol (16:0/20:4) [2]*	LC/MS pos late	54958		HMDB0007112	9543736		1.43	0.79	0.33	0.18					0.2725	0.8473	0.7935	0.7909	0.0008	0.0036	3.3295e-05	0.0001	0.5656	0.67	4.1413e-06	1.3364e-05	0.3449	0.5768		0.3433	1.0346	0.7274	0.3037	1.2569	0.272	1.4791	0.8756		80	100	60	100		Lipid	Diacylglycerol
	2924			oleoyl-oleoyl-glycerol (18:1/18:1) [2]*	LC/MS pos late	54946		HMDB0007218	9543716		0.89	0.95	0.2	0.22					0.6775	0.9504	0.9384	0.8404	0.0209	0.0294	0.03	0.0201	0.7326	0.7302	0.0031	0.0025	0.8184	0.7299		0.1713	0.8458	0.546	0.1668	0.7978	0.1632	0.7497	0.4565		20	80	20	60		Lipid	Diacylglycerol
	2927			oleoyl-linoleoyl-glycerol (18:1/18:2) [2]	LC/MS pos late	46799		HMDB0007219	71433693		1.48	1.08	0.33	0.24					0.0062	0.1618	0.6361	0.763	1.4662e-06	7.6192e-05	1.8239e-08	1.3896e-06	0.023	0.1922	1.4776e-09	9.9128e-08	0.0875	0.4251		0.2747	0.8441	0.591	0.2871	1.0478	0.297	1.2514	0.7742		0	100	20	100		Lipid	Diacylglycerol
	2938			stearoyl-arachidonoyl-glycerol (18:0/20:4) [2]*	LC/MS pos late	57449		HMDB0007170	6438587		1.8	0.69	0.27	0.1					0.064	0.4773	0.4913	0.6825	0.0002	0.0009	8.2017e-07	1.0415e-05	0.4042	0.5899	1.6222e-07	1.4723e-06	0.0789	0.4251		0.2557	0.9503	0.6416	0.212	1.3325	0.177	1.7146	0.9458		40	100	60	100		Lipid	Diacylglycerol
	2940			oleoyl-arachidonoyl-glycerol (18:1/20:4) [2]*	LC/MS pos late	54961		HMDB0007228	9543786		1.33	0.71	0.22	0.12					0.3989	0.8694	0.7443	0.7857	0.0001	0.0007	7.0091e-06	3.9619e-05	0.7283	0.7286	4.9431e-07	3.1208e-06	0.4155	0.6145		0.2357	1.0866	0.7084	0.1972	1.2633	0.1664	1.4399	0.8032		80	100	80	100		Lipid	Diacylglycerol
	2999		Sphingolipid Synthesis	3-ketosphinganine	LC/MS pos late	34381	C02934	HMDB01480	631		0.93	0.99	0.63	0.67					0.5364	0.9345	0.9219	0.8379	0.0019	0.0057	0.0035	0.0037	0.6198	0.7	0.0001	0.0002	0.7228	0.6965		0.8672	1.3698	1.1464	0.864	1.3252	0.8615	1.2806	1.0711		100	100	100	100		Lipid	Sphingolipid Synthesis
	3000			sphinganine	LC/MS pos late	17769	C00836	HMDB0000269	3126		0.76	1	0.51	0.68					0.026	0.3382	0.9718	0.8444	8.7461e-05	0.0007	0.007	0.0061	0.1159	0.4016	2.4097e-05	5.2227e-05	0.1058	0.4388		0.7907	1.5519	1.2136	0.7924	1.3622	0.7938	1.1725	0.9832		100	100	100	100		Lipid	Sphingolipid Synthesis
	3002			sphingadienine	LC/MS pos late	57426			6449795		0.88	1.01	0.6	0.69					0.388	0.8694	0.9877	0.8444	0.0102	0.0173	0.0432	0.027	0.5585	0.664	0.0024	0.002	0.5437	0.6752		0.8558	1.4192	1.1688	0.8607	1.3369	0.8645	1.2545	1.0595		100	100	100	100		Lipid	Sphingolipid Synthesis
	3003			phytosphingosine	LC/MS pos late	1510	C12144	HMDB0004610	122121		1.02	1.37	0.38	0.51					0.8924	0.9504	0.1683	0.4195	0.0009	0.0037	0.0094	0.0076	0.2691	0.5381	0.0001	0.0002	0.3528	0.5801		0.5764	1.5086	1.0943	0.6961	1.5233	0.7919	1.538	1.165		100	100	100	100		Lipid	Sphingolipid Synthesis
	3009		Dihydroceramides	N-palmitoyl-sphinganine (d18:0/16:0)	LC/MS pos late	52604		HMDB11760	5283572		1.33	0.76	0.54	0.31					0.2093	0.762	0.2654	0.5212	0.0607	0.0639	0.0003	0.0006	0.9545	0.8028	0.0003	0.0004	0.1021	0.4388		0.6793	1.2574	1.0005	0.5897	1.4672	0.5179	1.677	1.0974		100	100	100	100		Lipid	Dihydroceramides
[truncated: 141 more rows]
[truncated: 4 more columns]
